# Supplementary material for: {5,5′-Dimeth­oxy-2,2′-[4,5-dimethyl-o-phenyl­enebis(nitrilo­methyl­idyne)]diphenolato}nickel(II)
Source: Acta Crystallogr Sect E Struct Rep Online. 2010 Dec 15;67(Pt 1):m82–3. doi: 10.1107/S1600536810051834 (PMC3050280; doi:10.1107/S1600536810051834)
Supplement: Supplementary file 1 [file e-67-00m82-sup1.cif]

##############################################################################
###                                                                        ###
###        Electronic paper (Acta Crystallographica Section E)             ###
###                                                                        ###
##############################################################################
#                                                                            #
# This CIF contains the data in a paper accepted for publication in Acta     #
# Crystallographica Section E. It conforms to the requirements of Notes      #
# for Authors for Section E, and has been peer reviewed under the auspices   #
# of the IUCr Commission on Journals.                                        #
#                                                                            #
# Full details of the Crystallographic Information File format               #
# are given in the paper "The Crystallographic Information File (CIF):       #
# a New Standard Archive File for Crystallography" by S. R. Hall, F. H.      #
# Allen and I. D. Brown [Acta Cryst. (1991), A47, 655-685].                  #
#                                                                            #
# The current version of the core CIF dictionary is obtainable from          #
# ftp://ftp.iucr.org/pub/cif_core.dic. The current version number is 2.4.    #
#                                                                            #
# Software is freely available for graphical display of the structure(s) in  #
# this CIF.  For information consult the CIF home page http://www.iucr.org/  #
# cif/home.html                                                              #
#                                                                            #
# This file may be used for bona fide research purposes within the           #
# scientific community so long as proper attribution is given to the journal # 
# article from which it was obtained.                                        #
#                                                                            #
##############################################################################
                                             
data_global
_audit_creation_method     'form.cif (version 2.0)'
_journal_data_validation_number     ?
_journal_date_recd_electronic     2010-12-02
_journal_date_accepted     2010-12-10
_journal_name_full     'Acta Crystallographica, Section E'
_journal_year     2011
_journal_volume     67
_journal_issue      1
_journal_page_first     m82
_journal_page_last     m83
_journal_paper_category     QM
_journal_coeditor_code     PV2367
loop_
    _publ_contact_author_name
    _publ_contact_author_address
    _publ_contact_author_email
    'Prof. Tahir, Muhammad Nawaz'
;
Department of Physics
University of Sargodha
Punjab, Pakistan
;
 'dmntahir_uos@yahoo.com'
    'Kia, Reza'
;
Department of Chemistry,
Science and Research Branch,
Islamic Azad University,
Tehran,
Iran and
X-ray Crystallography Laboratory
Plasma Physics Research Center,
Science and Research Branch,
Islamic Azad University,
Tehran,
Iran.
;
 'rkia@srbiau.ac.ir, zsrkk@yahoo.com'
_publ_contact_author_fax     ?
_publ_contact_author_phone     ?
_publ_section_title
;\
{5,5'-Dimethoxy-2,2'-[4,5-dimethyl-<i>o</i>-phenylenebis(nitrilomethylidyne)]\
diphenolato}nickel(II)
;
loop_
    _publ_author_name
    _publ_author_address
    'Sahraei, Atefeh'
;
Department of Chemistry,
School of Science,
Payame Noor University (PNU),
Ardakan, Yazd,
Iran
;
    'Kargar, Hadi'
;
Department of Chemistry,
School of Science,
Payame Noor University (PNU),
Ardakan, Yazd,
Iran
;
    'Kia, Reza'
;
Department of Chemistry,
Science and Research Branch,
Islamic Azad University,
Tehran,
Iran
and
X-ray Crystallography Lab.,
Plasma Physics Research Center,
Science and Research Branch,
Islamic Azad University,
Tehran,
Iran
;
    'Tahir, Muhammad Nawaz'
;
Department of Physics
University of Sargodha
Punjab
Pakistan
;
data_I
_audit_creation_method     SHELXL-97
_chemical_name_systematic
;
{5,5'-Dimethoxy-2,2'-[4,5-dimethyl-<i>o</i>-
phenylenebis(nitrilomethylidyne)]diphenolato}nickel(II)
;
_chemical_name_common
;
{4,4'-Dimethoxy-2,2'-[4,5-dimethyl-o-phenylenebis(nitrilomethylidyne)]
diphenolato}nickel(II)
;
_chemical_formula_moiety     'C24 H22 N2 Ni O4'
_chemical_formula_sum     'C24 H22 N2 Ni O4'
_chemical_formula_iupac     '[Ni (C24 H22 N2 O4)]'
_chemical_formula_weight     461.15
_chemical_melting_point     ?
_symmetry_cell_setting     monoclinic
_symmetry_space_group_name_H-M     'P 21/c'
_symmetry_space_group_name_Hall     '-P 2ybc'
loop_
    _symmetry_equiv_pos_as_xyz
    'x, y, z'
    '-x, y+1/2, -z+1/2'
    '-x, -y, -z'
    'x, -y-1/2, z-1/2'
_cell_length_a     11.3244(10)
_cell_length_b     16.5528(19)
_cell_length_c     12.1622(11)
_cell_angle_alpha     90.00
_cell_angle_beta     113.261(6)
_cell_angle_gamma     90.00
_cell_volume     2094.5(4)
_cell_formula_units_Z     4
_cell_measurement_reflns_used     2525
_cell_measurement_theta_min     2.45
_cell_measurement_theta_max     29.45
_cell_measurement_temperature     296(2)
_exptl_crystal_description     'block'
_exptl_crystal_colour     'red'
_exptl_crystal_size_max     0.24
_exptl_crystal_size_mid     0.12
_exptl_crystal_size_min     0.08
_exptl_crystal_density_diffrn     1.462
_exptl_crystal_density_meas     ?
_exptl_crystal_density_method     'not measured'
_exptl_crystal_F_000     960
_exptl_absorpt_coefficient_mu     0.960
_exptl_absorpt_correction_type     multi-scan
_exptl_absorpt_process_details     '(MULABS in PLATON; Spek, 2009)'
_exptl_absorpt_correction_T_min     0.872
_exptl_absorpt_correction_T_max     1.000
_exptl_special_details     ?
_diffrn_ambient_temperature     296(2)
_diffrn_radiation_type     MoK\a
_diffrn_radiation_wavelength     0.71073
_diffrn_radiation_source     'fine-focus sealed tube'
_diffrn_radiation_monochromator     graphite
_diffrn_measurement_device_type     'Stoe IPDS II Image Plate diffractometer'
_diffrn_measurement_method     \w
_diffrn_detector_area_resol_mean     '0.15 mm'
_diffrn_reflns_number     13361
_diffrn_reflns_av_R_equivalents     0.0702
_diffrn_reflns_av_sigmaI/netI     0.0727
_diffrn_reflns_theta_min     1.96
_diffrn_reflns_theta_max     27.49
_diffrn_reflns_theta_full     27.49
_diffrn_measured_fraction_theta_max     0.998
_diffrn_measured_fraction_theta_full     0.998
_diffrn_reflns_limit_h_min     -14
_diffrn_reflns_limit_h_max     14
_diffrn_reflns_limit_k_min     -21
_diffrn_reflns_limit_k_max     20
_diffrn_reflns_limit_l_min     -15
_diffrn_reflns_limit_l_max     11
_diffrn_standards_number     0
_diffrn_standards_interval_count     .
_diffrn_standards_interval_time     .
_diffrn_standards_decay_%     ?
_refine_special_details
;
 Refinement of F^2^ against ALL reflections.  The weighted R-factor wR and
 goodness of fit S are based on F^2^, conventional R-factors R are based
 on F, with F set to zero for negative F^2^. The threshold expression of
 F^2^ > 2sigma(F^2^) is used only for calculating R-factors(gt) etc. and is
 not relevant to the choice of reflections for refinement.  R-factors based
 on F^2^ are statistically about twice as large as those based on F, and R-
 factors based on ALL data will be even larger.
;
_reflns_number_total     4799
_reflns_number_gt     3241
_reflns_threshold_expression     I>2\s(I)
_refine_ls_structure_factor_coef     Fsqd
_refine_ls_matrix_type     full
_refine_ls_R_factor_all     0.0862
_refine_ls_R_factor_gt     0.0477
_refine_ls_wR_factor_gt     0.0829
_refine_ls_wR_factor_ref     0.0921
_refine_ls_goodness_of_fit_ref     0.983
_refine_ls_restrained_S_all     0.983
_refine_ls_number_reflns     4799
_refine_ls_number_parameters     284
_refine_ls_number_restraints     0
_refine_ls_hydrogen_treatment     constr
_refine_ls_weighting_scheme     calc
_refine_ls_weighting_details
                 'calc w=1/[\s^2^(Fo^2^)+(0.0350P)^2^] where P=(Fo^2^+2Fc^2^)/3'
_atom_sites_solution_hydrogens     geom
_atom_sites_solution_primary     direct
_atom_sites_solution_secondary     difmap
_refine_ls_shift/su_max     0.000
_refine_ls_shift/su_mean     0.000
_refine_diff_density_max     0.246
_refine_diff_density_min     -0.372
_refine_ls_extinction_method     none
_refine_ls_extinction_coef     ?
loop_
    _atom_type_symbol
    _atom_type_description
    _atom_type_scat_dispersion_real
    _atom_type_scat_dispersion_imag
    _atom_type_scat_source
    'C' 'C' 0.0033 0.0016
                         'International Tables Vol C Tables 4.2.6.8 and 6.1.1.4'
    'H' 'H' 0.0000 0.0000
                         'International Tables Vol C Tables 4.2.6.8 and 6.1.1.4'
    'N' 'N' 0.0061 0.0033
                         'International Tables Vol C Tables 4.2.6.8 and 6.1.1.4'
    'O' 'O' 0.0106 0.0060
                         'International Tables Vol C Tables 4.2.6.8 and 6.1.1.4'
    'Ni' 'Ni' 0.3393 1.1124
                         'International Tables Vol C Tables 4.2.6.8 and 6.1.1.4'
_computing_data_collection     'X-AREA (Stoe & Cie, 2005)'
_computing_cell_refinement     'X-AREA (Stoe & Cie, 2005)'
_computing_data_reduction     'X-AREA (Stoe & Cie, 2005)'
_computing_structure_solution     'SHELXS97 (Sheldrick, 2008)'
_computing_structure_refinement     'SHELXL97 (Sheldrick, 2008)'
_computing_molecular_graphics     'SHELXTL (Sheldrick, 2008)'
_computing_publication_material
                             'SHELXTL (Sheldrick, 2008) and PLATON (Spek, 2009)'
loop_
    _atom_site_type_symbol
    _atom_site_label
    _atom_site_fract_x
    _atom_site_fract_y
    _atom_site_fract_z
    _atom_site_U_iso_or_equiv
    _atom_site_adp_type
    _atom_site_calc_flag
    _atom_site_refinement_flags
    _atom_site_occupancy
    _atom_site_disorder_assembly
    _atom_site_disorder_group
    Ni Ni1 0.52301(3) 0.15530(2) 0.57365(3) 0.03266(10) Uani d . 1 . .
    O O1 0.67263(16) 0.20767(13) 0.58815(17) 0.0422(5) Uani d . 1 . .
    O O2 0.52566(17) 0.11985(13) 0.43077(16) 0.0418(5) Uani d . 1 . .
    O O3 1.05950(18) 0.35630(16) 0.7684(2) 0.0597(7) Uani d . 1 . .
    O O4 0.4090(3) -0.00753(17) 0.0642(2) 0.0735(8) Uani d . 1 . .
    N N1 0.51974(18) 0.19646(15) 0.7148(2) 0.0344(5) Uani d . 1 . .
    N N2 0.37394(18) 0.10034(14) 0.5568(2) 0.0346(5) Uani d . 1 . .
    C C1 0.7477(2) 0.25092(18) 0.6784(2) 0.0334(6) Uani d . 1 . .
    C C2 0.8639(2) 0.27954(18) 0.6749(2) 0.0387(7) Uani d . 1 . .
    H H2A 0.8848 0.2664 0.6104 0.046 Uiso calc R 1 . .
    C C3 0.9458(2) 0.32637(19) 0.7655(3) 0.0430(7) Uani d . 1 . .
    C C4 0.9165(3) 0.3470(2) 0.8639(3) 0.0519(8) Uani d . 1 . .
    H H4A 0.9732 0.3785 0.9254 0.062 Uiso calc R 1 . .
    C C5 0.8052(3) 0.3209(2) 0.8688(3) 0.0453(8) Uani d . 1 . .
    H H5A 0.7853 0.3360 0.9331 0.054 Uiso calc R 1 . .
    C C6 0.7184(2) 0.27109(18) 0.7778(2) 0.0338(6) Uani d . 1 . .
    C C7 0.6055(2) 0.24385(18) 0.7899(2) 0.0357(6) Uani d . 1 . .
    H H7A 0.5917 0.2612 0.8566 0.043 Uiso calc R 1 . .
    C C8 0.4111(2) 0.16962(18) 0.7365(2) 0.0357(7) Uani d . 1 . .
    C C9 0.3808(3) 0.1909(2) 0.8325(3) 0.0446(7) Uani d . 1 . .
    H H9A 0.4343 0.2264 0.8899 0.053 Uiso calc R 1 . .
    C C10 0.2727(3) 0.1607(2) 0.8449(3) 0.0483(7) Uani d . 1 . .
    C C11 0.1927(3) 0.1070(2) 0.7575(3) 0.0482(8) Uani d . 1 . .
    C C12 0.2238(2) 0.0857(2) 0.6625(3) 0.0453(7) Uani d . 1 . .
    H H12A 0.1707 0.0501 0.6051 0.054 Uiso calc R 1 . .
    C C13 0.3324(2) 0.11598(18) 0.6505(3) 0.0363(6) Uani d . 1 . .
    C C14 0.3126(2) 0.04987(18) 0.4708(3) 0.0400(7) Uani d . 1 . .
    H H14A 0.2437 0.0221 0.4762 0.048 Uiso calc R 1 . .
    C C15 0.3415(2) 0.03359(18) 0.3702(3) 0.0371(6) Uani d . 1 . .
    C C16 0.2637(3) -0.0209(2) 0.2821(3) 0.0495(8) Uani d . 1 . .
    H H16A 0.1975 -0.0472 0.2946 0.059 Uiso calc R 1 . .
    C C17 0.2811(3) -0.0367(2) 0.1799(3) 0.0498(8) Uani d . 1 . .
    H H17A 0.2278 -0.0728 0.1234 0.060 Uiso calc R 1 . .
    C C18 0.3811(3) 0.0025(2) 0.1622(3) 0.0475(8) Uani d . 1 . .
    C C19 0.4612(3) 0.0550(2) 0.2466(3) 0.0462(7) Uani d . 1 . .
    H H19A 0.5277 0.0800 0.2331 0.055 Uiso calc R 1 . .
    C C20 0.4444(2) 0.07135(18) 0.3526(2) 0.0354(6) Uani d . 1 . .
    C C21 1.0950(3) 0.3371(3) 0.6713(3) 0.0656(10) Uani d . 1 . .
    H H21A 1.1776 0.3601 0.6857 0.098 Uiso calc R 1 . .
    H H21B 1.0322 0.3587 0.5985 0.098 Uiso calc R 1 . .
    H H21C 1.0990 0.2795 0.6644 0.098 Uiso calc R 1 . .
    C C22 0.3392(4) -0.0663(3) -0.0224(3) 0.0770(12) Uani d . 1 . .
    H H22A 0.3711 -0.0680 -0.0847 0.116 Uiso calc R 1 . .
    H H22B 0.2497 -0.0522 -0.0560 0.116 Uiso calc R 1 . .
    H H22C 0.3499 -0.1184 0.0151 0.116 Uiso calc R 1 . .
    C C23 0.2426(3) 0.1856(3) 0.9503(3) 0.0672(11) Uani d . 1 . .
    H H23A 0.3058 0.2237 0.9984 0.101 Uiso calc R 1 . .
    H H23B 0.2439 0.1388 0.9975 0.101 Uiso calc R 1 . .
    H H23C 0.1590 0.2100 0.9221 0.101 Uiso calc R 1 . .
    C C24 0.0704(3) 0.0742(3) 0.7637(4) 0.0730(12) Uani d . 1 . .
    H H24A 0.0351 0.0330 0.7041 0.110 Uiso calc R 1 . .
    H H24B 0.0092 0.1172 0.7493 0.110 Uiso calc R 1 . .
    H H24C 0.0895 0.0517 0.8416 0.110 Uiso calc R 1 . .
loop_
    _atom_site_aniso_label
    _atom_site_aniso_U_11
    _atom_site_aniso_U_22
    _atom_site_aniso_U_33
    _atom_site_aniso_U_12
    _atom_site_aniso_U_13
    _atom_site_aniso_U_23
    Ni1 0.03026(15) 0.0399(2) 0.03049(16) -0.00596(16) 0.01484(12) -0.00084(19)
    O1 0.0399(9) 0.0571(14) 0.0355(11) -0.0172(9) 0.0211(9) -0.0088(10)
    O2 0.0435(10) 0.0532(13) 0.0317(10) -0.0148(9) 0.0181(9) -0.0081(10)
    O3 0.0461(11) 0.0767(19) 0.0631(14) -0.0283(11) 0.0289(10) -0.0166(13)
    O4 0.0989(18) 0.078(2) 0.0524(15) -0.0325(15) 0.0394(14) -0.0308(14)
    N1 0.0332(10) 0.0406(14) 0.0335(12) -0.0018(10) 0.0177(10) -0.0010(11)
    N2 0.0293(10) 0.0376(14) 0.0384(13) -0.0007(9) 0.0150(10) 0.0018(11)
    C1 0.0312(12) 0.0367(17) 0.0318(14) -0.0023(11) 0.0122(11) 0.0044(12)
    C2 0.0369(13) 0.0477(19) 0.0356(15) -0.0073(12) 0.0185(12) -0.0032(14)
    C3 0.0364(13) 0.047(2) 0.0480(17) -0.0099(12) 0.0192(13) -0.0003(14)
    C4 0.0483(15) 0.064(2) 0.0419(16) -0.0203(16) 0.0158(13) -0.0151(18)
    C5 0.0468(15) 0.056(2) 0.0392(16) -0.0082(13) 0.0231(13) -0.0091(15)
    C6 0.0329(12) 0.0392(17) 0.0305(14) -0.0028(11) 0.0138(11) 0.0018(13)
    C7 0.0395(13) 0.0392(17) 0.0344(14) 0.0010(12) 0.0209(12) -0.0004(13)
    C8 0.0338(12) 0.0397(19) 0.0392(15) -0.0021(11) 0.0203(12) 0.0029(13)
    C9 0.0430(15) 0.0514(19) 0.0482(18) -0.0059(13) 0.0274(14) -0.0064(15)
    C10 0.0500(15) 0.050(2) 0.0586(19) 0.0025(15) 0.0364(15) 0.0001(18)
    C11 0.0424(15) 0.047(2) 0.069(2) 0.0002(13) 0.0370(16) 0.0050(17)
    C12 0.0353(13) 0.0456(19) 0.060(2) -0.0073(13) 0.0243(14) -0.0015(16)
    C13 0.0322(12) 0.0386(17) 0.0430(16) 0.0018(11) 0.0201(12) 0.0054(14)
    C14 0.0300(12) 0.0404(18) 0.0510(17) -0.0052(12) 0.0176(12) -0.0004(15)
    C15 0.0337(13) 0.0353(17) 0.0409(16) 0.0015(11) 0.0135(12) -0.0026(13)
    C16 0.0381(14) 0.048(2) 0.060(2) -0.0085(13) 0.0173(15) -0.0112(17)
    C17 0.0460(16) 0.046(2) 0.0474(19) -0.0041(14) 0.0079(14) -0.0147(16)
    C18 0.0559(17) 0.045(2) 0.0410(18) -0.0002(15) 0.0185(15) -0.0089(15)
    C19 0.0530(16) 0.048(2) 0.0401(16) -0.0102(15) 0.0214(14) -0.0059(15)
    C20 0.0377(13) 0.0348(17) 0.0302(14) 0.0000(11) 0.0097(12) -0.0008(12)
    C21 0.0509(16) 0.086(3) 0.071(2) -0.0267(19) 0.0368(17) -0.017(2)
    C22 0.094(3) 0.081(3) 0.053(2) -0.019(2) 0.026(2) -0.029(2)
    C23 0.069(2) 0.082(3) 0.075(3) -0.0068(19) 0.054(2) -0.009(2)
    C24 0.0556(19) 0.082(3) 0.103(3) -0.0189(19) 0.055(2) -0.010(2)
_geom_special_details
;
 All esds (except the esd in the dihedral angle between two l.s. planes)
 are estimated using the full covariance matrix.  The cell esds are taken
 into account individually in the estimation of esds in distances, angles
 and torsion angles; correlations between esds in cell parameters are only
 used when they are defined by crystal symmetry.  An approximate (isotropic)
 treatment of cell esds is used for estimating esds involving l.s. planes.
;
loop_
    _geom_bond_atom_site_label_1
    _geom_bond_atom_site_label_2
    _geom_bond_site_symmetry_2
    _geom_bond_distance
    _geom_bond_publ_flag
    Ni1 O2 . 1.8456(19) ?
    Ni1 O1 . 1.8485(17) ?
    Ni1 N2 . 1.856(2) ?
    Ni1 N1 . 1.861(2) ?
    O1 C1 . 1.305(3) ?
    O2 C20 . 1.306(3) ?
    O3 C3 . 1.367(3) ?
    O3 C21 . 1.425(4) ?
    O4 C18 . 1.358(4) ?
    O4 C22 . 1.422(4) ?
    N1 C7 . 1.301(3) ?
    N1 C8 . 1.428(3) ?
    N2 C14 . 1.304(4) ?
    N2 C13 . 1.417(3) ?
    C1 C6 . 1.414(4) ?
    C1 C2 . 1.416(3) ?
    C2 C3 . 1.367(4) ?
    C2 H2A . 0.9300 ?
    C3 C4 . 1.404(4) ?
    C4 C5 . 1.356(4) ?
    C4 H4A . 0.9300 ?
    C5 C6 . 1.417(4) ?
    C5 H5A . 0.9300 ?
    C6 C7 . 1.417(3) ?
    C7 H7A . 0.9300 ?
    C8 C9 . 1.386(4) ?
    C8 C13 . 1.393(4) ?
    C9 C10 . 1.384(4) ?
    C9 H9A . 0.9300 ?
    C10 C11 . 1.407(5) ?
    C10 C23 . 1.508(4) ?
    C11 C12 . 1.380(4) ?
    C11 C24 . 1.517(4) ?
    C12 C13 . 1.388(3) ?
    C12 H12A . 0.9300 ?
    C14 C15 . 1.411(4) ?
    C14 H14A . 0.9300 ?
    C15 C20 . 1.411(4) ?
    C15 C16 . 1.412(4) ?
    C16 C17 . 1.358(4) ?
    C16 H16A . 0.9300 ?
    C17 C18 . 1.395(4) ?
    C17 H17A . 0.9300 ?
    C18 C19 . 1.376(4) ?
    C19 C20 . 1.402(4) ?
    C19 H19A . 0.9300 ?
    C21 H21A . 0.9600 ?
    C21 H21B . 0.9600 ?
    C21 H21C . 0.9600 ?
    C22 H22A . 0.9600 ?
    C22 H22B . 0.9600 ?
    C22 H22C . 0.9600 ?
    C23 H23A . 0.9600 ?
    C23 H23B . 0.9600 ?
    C23 H23C . 0.9600 ?
    C24 H24A . 0.9600 ?
    C24 H24B . 0.9600 ?
    C24 H24C . 0.9600 ?
loop_
    _geom_contact_atom_site_label_1
    _geom_contact_atom_site_label_2
    _geom_contact_distance
    _geom_contact_site_symmetry_1
    _geom_contact_site_symmetry_2
    _geom_contact_publ_flag
    Cg1 Cg2 3.4737(17) . 3_656 ?
    Cg2 Cg3 3.7196(17) . 3_656 ?
    Cg3 Cg3 3.3760(15) . 3_656 ?
loop_
    _geom_angle_atom_site_label_1
    _geom_angle_atom_site_label_2
    _geom_angle_atom_site_label_3
    _geom_angle_site_symmetry_1
    _geom_angle_site_symmetry_3
    _geom_angle
    _geom_angle_publ_flag
    O2 Ni1 O1 . . 83.33(8) ?
    O2 Ni1 N2 . . 95.32(9) ?
    O1 Ni1 N2 . . 178.38(10) ?
    O2 Ni1 N1 . . 177.06(10) ?
    O1 Ni1 N1 . . 95.26(9) ?
    N2 Ni1 N1 . . 86.13(10) ?
    C1 O1 Ni1 . . 127.25(17) ?
    C20 O2 Ni1 . . 127.75(17) ?
    C3 O3 C21 . . 117.9(2) ?
    C18 O4 C22 . . 118.7(3) ?
    C7 N1 C8 . . 121.1(2) ?
    C7 N1 Ni1 . . 125.95(18) ?
    C8 N1 Ni1 . . 112.92(17) ?
    C14 N2 C13 . . 121.4(2) ?
    C14 N2 Ni1 . . 125.10(19) ?
    C13 N2 Ni1 . . 113.45(18) ?
    O1 C1 C6 . . 123.7(2) ?
    O1 C1 C2 . . 117.5(2) ?
    C6 C1 C2 . . 118.8(2) ?
    C3 C2 C1 . . 120.5(3) ?
    C3 C2 H2A . . 119.7 ?
    C1 C2 H2A . . 119.7 ?
    C2 C3 O3 . . 123.9(3) ?
    C2 C3 C4 . . 120.8(2) ?
    O3 C3 C4 . . 115.3(3) ?
    C5 C4 C3 . . 119.8(3) ?
    C5 C4 H4A . . 120.1 ?
    C3 C4 H4A . . 120.1 ?
    C4 C5 C6 . . 121.4(3) ?
    C4 C5 H5A . . 119.3 ?
    C6 C5 H5A . . 119.3 ?
    C1 C6 C7 . . 122.6(2) ?
    C1 C6 C5 . . 118.7(2) ?
    C7 C6 C5 . . 118.7(3) ?
    N1 C7 C6 . . 125.0(3) ?
    N1 C7 H7A . . 117.5 ?
    C6 C7 H7A . . 117.5 ?
    C9 C8 C13 . . 119.8(2) ?
    C9 C8 N1 . . 126.5(3) ?
    C13 C8 N1 . . 113.7(2) ?
    C10 C9 C8 . . 121.6(3) ?
    C10 C9 H9A . . 119.2 ?
    C8 C9 H9A . . 119.2 ?
    C9 C10 C11 . . 118.6(3) ?
    C9 C10 C23 . . 120.0(3) ?
    C11 C10 C23 . . 121.3(3) ?
    C12 C11 C10 . . 119.5(3) ?
    C12 C11 C24 . . 119.3(3) ?
    C10 C11 C24 . . 121.1(3) ?
    C11 C12 C13 . . 121.7(3) ?
    C11 C12 H12A . . 119.1 ?
    C13 C12 H12A . . 119.1 ?
    C12 C13 C8 . . 118.8(3) ?
    C12 C13 N2 . . 127.4(3) ?
    C8 C13 N2 . . 113.8(2) ?
    N2 C14 C15 . . 125.9(2) ?
    N2 C14 H14A . . 117.1 ?
    C15 C14 H14A . . 117.1 ?
    C14 C15 C20 . . 122.3(2) ?
    C14 C15 C16 . . 119.4(3) ?
    C20 C15 C16 . . 118.2(3) ?
    C17 C16 C15 . . 123.1(3) ?
    C17 C16 H16A . . 118.5 ?
    C15 C16 H16A . . 118.5 ?
    C16 C17 C18 . . 118.1(3) ?
    C16 C17 H17A . . 121.0 ?
    C18 C17 H17A . . 121.0 ?
    O4 C18 C19 . . 114.7(3) ?
    O4 C18 C17 . . 124.2(3) ?
    C19 C18 C17 . . 121.0(3) ?
    C18 C19 C20 . . 121.2(3) ?
    C18 C19 H19A . . 119.4 ?
    C20 C19 H19A . . 119.4 ?
    O2 C20 C19 . . 118.4(3) ?
    O2 C20 C15 . . 123.3(2) ?
    C19 C20 C15 . . 118.3(3) ?
    O3 C21 H21A . . 109.5 ?
    O3 C21 H21B . . 109.5 ?
    H21A C21 H21B . . 109.5 ?
    O3 C21 H21C . . 109.5 ?
    H21A C21 H21C . . 109.5 ?
    H21B C21 H21C . . 109.5 ?
    O4 C22 H22A . . 109.5 ?
    O4 C22 H22B . . 109.5 ?
    H22A C22 H22B . . 109.5 ?
    O4 C22 H22C . . 109.5 ?
    H22A C22 H22C . . 109.5 ?
    H22B C22 H22C . . 109.5 ?
    C10 C23 H23A . . 109.5 ?
    C10 C23 H23B . . 109.5 ?
    H23A C23 H23B . . 109.5 ?
    C10 C23 H23C . . 109.5 ?
    H23A C23 H23C . . 109.5 ?
    H23B C23 H23C . . 109.5 ?
    C11 C24 H24A . . 109.5 ?
    C11 C24 H24B . . 109.5 ?
    H24A C24 H24B . . 109.5 ?
    C11 C24 H24C . . 109.5 ?
    H24A C24 H24C . . 109.5 ?
    H24B C24 H24C . . 109.5 ?
loop_
    _geom_torsion_atom_site_label_1
    _geom_torsion_atom_site_label_2
    _geom_torsion_atom_site_label_3
    _geom_torsion_atom_site_label_4
    _geom_torsion_site_symmetry_1
    _geom_torsion_site_symmetry_2
    _geom_torsion_site_symmetry_3
    _geom_torsion_site_symmetry_4
    _geom_torsion
    _geom_torsion_publ_flag
    O2 Ni1 O1 C1 . . . . -177.0(3) ?
    N1 Ni1 O1 C1 . . . . 5.6(3) ?
    O1 Ni1 O2 C20 . . . . 178.4(2) ?
    N2 Ni1 O2 C20 . . . . -0.7(2) ?
    O1 Ni1 N1 C7 . . . . -1.8(3) ?
    N2 Ni1 N1 C7 . . . . 177.3(3) ?
    O1 Ni1 N1 C8 . . . . 179.12(19) ?
    N2 Ni1 N1 C8 . . . . -1.71(19) ?
    O2 Ni1 N2 C14 . . . . 5.4(2) ?
    N1 Ni1 N2 C14 . . . . -177.1(2) ?
    O2 Ni1 N2 C13 . . . . -176.57(19) ?
    N1 Ni1 N2 C13 . . . . 0.86(19) ?
    Ni1 O1 C1 C6 . . . . -6.3(4) ?
    Ni1 O1 C1 C2 . . . . 174.40(19) ?
    O1 C1 C2 C3 . . . . 178.8(3) ?
    C6 C1 C2 C3 . . . . -0.5(4) ?
    C1 C2 C3 O3 . . . . -179.9(3) ?
    C1 C2 C3 C4 . . . . 0.0(5) ?
    C21 O3 C3 C2 . . . . -0.3(5) ?
    C21 O3 C3 C4 . . . . 179.7(3) ?
    C2 C3 C4 C5 . . . . -0.6(5) ?
    O3 C3 C4 C5 . . . . 179.4(3) ?
    C3 C4 C5 C6 . . . . 1.7(5) ?
    O1 C1 C6 C7 . . . . 1.9(5) ?
    C2 C1 C6 C7 . . . . -178.8(3) ?
    O1 C1 C6 C5 . . . . -177.8(3) ?
    C2 C1 C6 C5 . . . . 1.6(4) ?
    C4 C5 C6 C1 . . . . -2.2(5) ?
    C4 C5 C6 C7 . . . . 178.2(3) ?
    C8 N1 C7 C6 . . . . 177.6(3) ?
    Ni1 N1 C7 C6 . . . . -1.4(4) ?
    C1 C6 C7 N1 . . . . 2.1(5) ?
    C5 C6 C7 N1 . . . . -178.3(3) ?
    C7 N1 C8 C9 . . . . 2.2(5) ?
    Ni1 N1 C8 C9 . . . . -178.7(3) ?
    C7 N1 C8 C13 . . . . -176.9(3) ?
    Ni1 N1 C8 C13 . . . . 2.2(3) ?
    C13 C8 C9 C10 . . . . -0.6(5) ?
    N1 C8 C9 C10 . . . . -179.6(3) ?
    C8 C9 C10 C11 . . . . 0.1(5) ?
    C8 C9 C10 C23 . . . . -179.7(3) ?
    C9 C10 C11 C12 . . . . 0.2(5) ?
    C23 C10 C11 C12 . . . . -179.9(3) ?
    C9 C10 C11 C24 . . . . -177.7(3) ?
    C23 C10 C11 C24 . . . . 2.1(5) ?
    C10 C11 C12 C13 . . . . -0.1(5) ?
    C24 C11 C12 C13 . . . . 177.9(3) ?
    C11 C12 C13 C8 . . . . -0.4(5) ?
    C11 C12 C13 N2 . . . . -178.7(3) ?
    C9 C8 C13 C12 . . . . 0.7(4) ?
    N1 C8 C13 C12 . . . . 179.9(2) ?
    C9 C8 C13 N2 . . . . 179.3(3) ?
    N1 C8 C13 N2 . . . . -1.6(4) ?
    C14 N2 C13 C12 . . . . -3.3(5) ?
    Ni1 N2 C13 C12 . . . . 178.6(2) ?
    C14 N2 C13 C8 . . . . 178.3(3) ?
    Ni1 N2 C13 C8 . . . . 0.2(3) ?
    C13 N2 C14 C15 . . . . 176.1(3) ?
    Ni1 N2 C14 C15 . . . . -6.0(4) ?
    N2 C14 C15 C20 . . . . 0.5(5) ?
    N2 C14 C15 C16 . . . . -178.0(3) ?
    C14 C15 C16 C17 . . . . 176.6(3) ?
    C20 C15 C16 C17 . . . . -2.0(5) ?
    C15 C16 C17 C18 . . . . 0.4(5) ?
    C22 O4 C18 C19 . . . . 174.1(3) ?
    C22 O4 C18 C17 . . . . -5.2(5) ?
    C16 C17 C18 O4 . . . . -179.8(3) ?
    C16 C17 C18 C19 . . . . 1.0(5) ?
    O4 C18 C19 C20 . . . . -179.9(3) ?
    C17 C18 C19 C20 . . . . -0.7(5) ?
    Ni1 O2 C20 C19 . . . . 177.2(2) ?
    Ni1 O2 C20 C15 . . . . -3.8(4) ?
    C18 C19 C20 O2 . . . . 178.1(3) ?
    C18 C19 C20 C15 . . . . -1.0(5) ?
    C14 C15 C20 O2 . . . . 4.7(4) ?
    C16 C15 C20 O2 . . . . -176.8(3) ?
    C14 C15 C20 C19 . . . . -176.3(3) ?
    C16 C15 C20 C19 . . . . 2.2(4) ?
loop_
    _geom_hbond_atom_site_label_D
    _geom_hbond_atom_site_label_H
    _geom_hbond_atom_site_label_A
    _geom_hbond_site_symmetry_A
    _geom_hbond_distance_DH
    _geom_hbond_distance_HA
    _geom_hbond_distance_DA
    _geom_hbond_angle_DHA
    _geom_hbond_publ_flag
    C7 H7A O2 4_566 0.93 2.41 3.173(3) 140 y
