# Supplementary material for: {5,5′-Dimeth­oxy-2,2′-[4,5-dimethyl-o-phenyl­enebis(nitrilo­methyl­idyne)]diphenolato}nickel(II)
Source: Acta Crystallogr Sect E Struct Rep Online. 2010 Dec 15;67(Pt 1):m82–3. doi: 10.1107/S1600536810051834 (PMC3050280; doi:10.1107/S1600536810051834)
Supplement: Supplementary file 2 [file e-67-00m82-Isup2.hkl]

# 
# h,k,l, Fc-squared, Fo-squared, sigma(Fo-squared) and status flag 
# 
data_I
_shelx_title ' AS7 in P21/c' 
_shelx_refln_list_code          4 
_shelx_F_calc_maximum      240.23 
_exptl_crystal_F_000       960.00 
_reflns_d_resolution_high  0.7698 
 
loop_ 
 _symmetry_equiv_pos_as_xyz 
 'x, y, z' 
 '-x, y+1/2, -z+1/2' 
 '-x, -y, -z' 
 'x, -y-1/2, z-1/2' 
 
_cell_length_a    11.3244 
_cell_length_b    16.5528 
_cell_length_c    12.1622 
_cell_angle_alpha  90.000 
_cell_angle_beta  113.261 
_cell_angle_gamma  90.000 
 
_shelx_F_squared_multiplier     1.000 
 
loop_ 
 _refln_index_h 
 _refln_index_k 
 _refln_index_l 
 _refln_F_squared_calc 
 _refln_F_squared_meas 
 _refln_F_squared_sigma 
 _refln_observed_status 
   1   0   0    56924.76    42972.82    220.68 o 
   2   0   0     2046.02     2125.01     39.25 o 
   3   0   0      305.20      309.96     26.05 o 
   4   0   0     4438.37     4540.28    150.31 o 
   5   0   0     6380.14     6267.78    247.37 o 
   6   0   0      103.05       48.85     24.66 o 
   7   0   0     3766.30     3710.36     90.48 o 
   8   0   0      163.70      171.75     46.95 o 
   9   0   0      577.06      562.66     55.95 o 
  10   0   0        0.15      -35.63     30.55 o 
  11   0   0        4.03        0.67     35.84 o 
  12   0   0       15.55       20.51     49.55 o 
  13   0   0       45.22       28.97     35.32 o 
   1   1   0      249.92      305.67     25.70 o 
   2   1   0      263.99      248.45     23.52 o 
   3   1   0      120.98      103.40     20.24 o 
   4   1   0     1289.09     1239.25     23.12 o 
   5   1   0     1369.23     1376.85     23.46 o 
   6   1   0     5264.74     5351.90    110.93 o 
   7   1   0     3040.73     2915.08     61.18 o 
   8   1   0     1202.32     1172.58     32.21 o 
   9   1   0     1724.86     1631.18     46.79 o 
  10   1   0      939.48      889.11     29.88 o 
  11   1   0      703.12      648.27     22.48 o 
  12   1   0      501.20      484.09     29.08 o 
  13   1   0      311.20      265.09     24.09 o 
   0   2   0     3339.73     3528.36     79.01 o 
   1   2   0      594.63      589.50     29.93 o 
   2   2   0     1154.98     1145.52     24.24 o 
   3   2   0     3941.58     3914.11     52.15 o 
   4   2   0      729.89      774.66     21.81 o 
   5   2   0     1284.32     1361.64     27.91 o 
   6   2   0       73.96       40.84     18.30 o 
   7   2   0      130.60      146.82     18.82 o 
   8   2   0      354.10      372.89     18.59 o 
   9   2   0      270.37      296.50     20.60 o 
  10   2   0       53.40       77.20     19.63 o 
  11   2   0       71.03       47.56     21.51 o 
  12   2   0        4.60        5.60     34.58 o 
  13   2   0        0.25       29.67     24.11 o 
   1   3   0    17977.68    18095.96     90.25 o 
   2   3   0      113.26      137.11     22.18 o 
   3   3   0      317.66      401.16     23.37 o 
   4   3   0      505.59      558.45     18.59 o 
   5   3   0       99.26      127.50     17.63 o 
   6   3   0      582.67      574.19     19.44 o 
   7   3   0        5.72       14.20     18.94 o 
   8   3   0        3.95      -15.79     19.89 o 
   9   3   0       68.36       78.21     23.02 o 
  10   3   0      126.62      113.86     20.71 o 
  11   3   0       77.73       72.78     21.58 o 
  12   3   0        1.33        1.82     22.67 o 
  13   3   0       23.05       38.84     24.34 o 
   0   4   0     4691.64     4762.31     65.41 o 
   1   4   0       23.91       23.93     31.28 o 
   2   4   0    16776.98    17248.91    315.51 o 
   3   4   0     7464.42     7368.36     98.66 o 
   4   4   0     3893.27     4029.93     51.20 o 
   5   4   0     1474.85     1463.62     21.35 o 
   6   4   0     1309.16     1363.66     22.50 o 
   7   4   0     3318.27     3286.69     42.65 o 
   8   4   0      167.25      181.02     19.85 o 
   9   4   0        0.37        1.95     20.43 o 
  10   4   0        7.53       26.00     20.71 o 
  11   4   0       11.62       32.64     22.61 o 
  12   4   0       32.83       43.27     28.42 o 
  13   4   0       45.68       56.47     24.49 o 
   1   5   0     3757.82     4033.22     88.33 o 
   2   5   0        5.13       -0.77     23.70 o 
   3   5   0     4262.31     4241.60     72.32 o 
   4   5   0     3688.07     3764.92     71.69 o 
   5   5   0     1399.39     1447.26     23.94 o 
   6   5   0     1893.65     1949.94     21.84 o 
   7   5   0     6540.45     6382.07    128.93 o 
   8   5   0     4967.22     4922.27     79.01 o 
   9   5   0      877.62      848.97     20.72 o 
  10   5   0      565.66      560.33     22.18 o 
  11   5   0      643.73      626.79     22.80 o 
  12   5   0      570.46      558.99     24.12 o 
  13   5   0      150.88      151.28     26.18 o 
   0   6   0     9195.98     8968.07    288.93 o 
   1   6   0     1901.99     2034.75     69.01 o 
   2   6   0     8205.92     8190.94    139.22 o 
   3   6   0     2660.33     2608.72     49.47 o 
   4   6   0     2096.79     2055.40     40.67 o 
   5   6   0     2023.17     2035.31     43.43 o 
   6   6   0       90.77       83.32     19.98 o 
   7   6   0      828.45      808.12     20.37 o 
   8   6   0      136.57      136.77     20.41 o 
   9   6   0      630.86      606.46     22.33 o 
  10   6   0      139.10      124.97     32.39 o 
  11   6   0        1.66       14.11     23.38 o 
  12   6   0       21.22       30.13     33.36 o 
   1   7   0        0.60       17.57     24.38 o 
   2   7   0      502.23      574.39     25.97 o 
   3   7   0       54.26       64.34     22.86 o 
   4   7   0      136.37      127.53     21.92 o 
   5   7   0      168.41      139.41     19.76 o 
   6   7   0       30.74       43.89     19.31 o 
   7   7   0     1753.74     1728.13     23.67 o 
   8   7   0      344.12      340.74     22.16 o 
   9   7   0       53.92       87.01     21.98 o 
  10   7   0      224.43      266.87     27.12 o 
  11   7   0      143.63      149.46     26.98 o 
  12   7   0       40.98       96.51     25.73 o 
   0   8   0      146.91      149.30     43.15 o 
   1   8   0       19.05        9.87     25.91 o 
   2   8   0       18.46       20.37     23.59 o 
   3   8   0       90.17       90.33     23.51 o 
   4   8   0       64.57       82.86     21.38 o 
   5   8   0      240.23      213.48     22.96 o 
   6   8   0       84.64       77.80     19.86 o 
   7   8   0       12.33       23.13     21.60 o 
   8   8   0      268.52      286.19     22.41 o 
   9   8   0       73.98      106.18     22.80 o 
  10   8   0       12.70       14.94     26.95 o 
  11   8   0       26.74       26.89     27.16 o 
  12   8   0        0.15       17.99     26.43 o 
   1   9   0     1087.05     1137.74     59.16 o 
   2   9   0      517.38      523.37     30.87 o 
   3   9   0       91.23      138.62     29.00 o 
   4   9   0     2088.55     1966.91     40.78 o 
   5   9   0     2089.77     2061.61     40.30 o 
   6   9   0      452.22      496.57     23.55 o 
   7   9   0      357.75      368.78     24.01 o 
   8   9   0       51.21       73.82     22.09 o 
   9   9   0      367.43      325.28     22.89 o 
  10   9   0      440.08      469.31     24.82 o 
  11   9   0      217.66      210.57     27.52 o 
  12   9   0       27.55       65.39     34.74 o 
   0  10   0     2811.14     2798.76     61.87 o 
   1  10   0      497.49      481.57     27.54 o 
   2  10   0     2377.43     2196.45    115.73 o 
   3  10   0     1225.50     1184.82     29.44 o 
   4  10   0     2545.30     2512.00     48.77 o 
   5  10   0     3341.49     3326.91     63.54 o 
   6  10   0        4.45      -18.71     24.73 o 
   7  10   0       16.21       26.10     25.53 o 
   8  10   0        2.89      -12.71     24.91 o 
   9  10   0       53.39       42.45     27.56 o 
  10  10   0        0.09       45.38     25.07 o 
  11  10   0       15.68       25.58     32.56 o 
   1  11   0       48.95       43.32     25.84 o 
   2  11   0      224.55      205.52     27.49 o 
   3  11   0       92.69       93.25     22.58 o 
   4  11   0      208.15      203.39     25.81 o 
   5  11   0       35.44       37.20     26.70 o 
   6  11   0      138.17      149.36     26.05 o 
   7  11   0      243.07      256.63     25.19 o 
   8  11   0      568.07      534.20     36.99 o 
   9  11   0      475.04      511.76     28.62 o 
  10  11   0      260.02      262.57     27.86 o 
  11  11   0      207.70      208.15     35.70 o 
   0  12   0     1598.77     1689.35     53.68 o 
   1  12   0      333.69      310.29     27.30 o 
   2  12   0      798.26      789.67     42.35 o 
   3  12   0      748.21      758.68     26.71 o 
   4  12   0      187.82      202.34     27.66 o 
   5  12   0      136.51      165.69     26.91 o 
   6  12   0      818.67      874.98     37.19 o 
   7  12   0      188.81      186.19     27.89 o 
   8  12   0      193.92      217.30     28.26 o 
   9  12   0      217.70      200.83     29.25 o 
  10  12   0       33.00       23.90     28.19 o 
  11  12   0        0.88      -17.23     42.99 o 
   1  13   0       17.59       33.54     28.23 o 
   2  13   0       54.39       40.93     29.01 o 
   3  13   0        0.01       -0.01     25.60 o 
   4  13   0        0.15       34.94     26.05 o 
   5  13   0      618.99      613.71     29.29 o 
   6  13   0        3.92       11.25     27.86 o 
   7  13   0       19.85       70.84     28.10 o 
   8  13   0       31.96       64.23     28.94 o 
   9  13   0        0.70       29.69     28.02 o 
  10  13   0       25.43       15.04     31.06 o 
   0  14   0        4.93       17.35     53.58 o 
   1  14   0       71.50       87.95     36.68 o 
   2  14   0      972.25      955.96     63.17 o 
   3  14   0      291.33      290.55     27.61 o 
   4  14   0       15.47       29.11     26.52 o 
   5  14   0      254.44      261.94     27.10 o 
   6  14   0       10.01       23.74     29.78 o 
   7  14   0        0.50       -0.75     28.42 o 
   8  14   0        5.06       -1.48     30.32 o 
   9  14   0       22.73       38.50     46.01 o 
  10  14   0       21.48       35.24     30.21 o 
   1  15   0       86.82       97.45     37.67 o 
   2  15   0      249.87      213.29     31.44 o 
   3  15   0      120.60      136.11     28.80 o 
   4  15   0       48.73       76.26     28.26 o 
   5  15   0        4.27      -12.79     28.06 o 
   6  15   0      536.56      550.84     52.21 o 
   7  15   0      289.76      331.64     31.31 o 
   8  15   0      204.92      231.95     31.85 o 
   9  15   0      112.39      178.84     33.27 o 
   0  16   0      434.67      480.97     60.86 o 
   1  16   0       96.36      114.10     40.87 o 
   2  16   0      145.63      166.72     29.29 o 
   3  16   0      269.62      274.42     30.27 o 
   4  16   0      225.50      231.68     29.54 o 
   5  16   0      572.89      541.67     31.71 o 
   6  16   0      122.75      110.35     31.90 o 
   7  16   0       64.46       82.17     35.38 o 
   8  16   0       18.73       51.09     33.13 o 
   9  16   0        9.38      -13.48     32.19 o 
   1  17   0       44.73       35.57     41.68 o 
   2  17   0       27.64       79.13     37.45 o 
   3  17   0       87.31      114.36     30.47 o 
   4  17   0       18.86        4.50     28.73 o 
   5  17   0       92.66      112.17     31.57 o 
   6  17   0      102.12      129.96     30.30 o 
   7  17   0      111.37       99.92     31.87 o 
   8  17   0       49.77       69.76     36.28 o 
   0  18   0      120.54      135.48     62.13 o 
   1  18   0       40.85       54.29     41.19 o 
   2  18   0       49.85       46.52     36.98 o 
   3  18   0       18.27       22.93     31.14 o 
   4  18   0       13.28       28.04     30.28 o 
   5  18   0       32.22       53.72     31.11 o 
   6  18   0       51.98      143.49     36.31 o 
   7  18   0        0.34       50.48     33.43 o 
   1  19   0        0.19       11.38     44.94 o 
   2  19   0       48.46       53.85     37.56 o 
   3  19   0       12.69       28.10     38.39 o 
   4  19   0       53.00       60.28     31.71 o 
   5  19   0       51.92       31.99     32.00 o 
   6  19   0      100.83      104.43     34.93 o 
   0  20   0      166.06      167.10     66.63 o 
   1  20   0      226.02      225.25     45.93 o 
   2  20   0       92.94       94.61     37.26 o 
   3  20   0       44.79       25.99     38.29 o 
   4  20   0       22.33       52.88     32.09 o 
   1  21   0        0.26       -1.33     39.09 o 
   2  21   0       39.71       58.12     40.50 o 
 -13   1   1        2.26        6.95     23.76 o 
 -12   1   1        3.04       17.53     23.21 o 
 -11   1   1       38.73       49.75     21.22 o 
 -10   1   1      127.08      124.90     21.09 o 
  -9   1   1      197.46      199.38     18.87 o 
  -8   1   1       29.85       36.33     18.99 o 
  -7   1   1     1943.66     2068.20     20.78 o 
  -6   1   1     8655.95     8999.11     74.50 o 
  -5   1   1     5870.22     5962.15     55.23 o 
  -4   1   1     3427.03     3493.44     26.35 o 
  -3   1   1     4810.11     4724.89     32.16 o 
  -2   1   1    16364.31    15359.29    221.74 o 
  -1   1   1     4984.54     5264.10     58.51 o 
   0   1   1     7893.30     8250.33    308.08 o 
   1   1   1     3740.39     4010.48     40.03 o 
   2   1   1      141.12      150.56     20.29 o 
   3   1   1      706.90      711.29     21.20 o 
   4   1   1     1612.91     1651.36     60.34 o 
   5   1   1      319.65      318.04     18.98 o 
   6   1   1       34.97       33.84     16.97 o 
   7   1   1      199.23      192.25     19.05 o 
   8   1   1       36.55       42.46     20.55 o 
   9   1   1      499.51      480.93     19.80 o 
  10   1   1      149.00      153.73     21.29 o 
  11   1   1        9.72        9.82     20.86 o 
  12   1   1        5.76        4.38     22.07 o 
  13   1   1       78.02       87.79     22.88 o 
 -13   2   1      411.03      400.70     32.83 o 
 -12   2   1      252.20      253.86     21.77 o 
 -11   2   1      563.97      540.08     22.11 o 
 -10   2   1      648.35      640.62     24.53 o 
  -9   2   1      694.78      678.79     26.40 o 
  -8   2   1      306.91      281.49     18.68 o 
  -7   2   1     1142.38     1120.36     21.57 o 
  -6   2   1      925.89      884.79     20.20 o 
  -5   2   1     8068.64     8497.25     98.16 o 
  -4   2   1      238.96      188.81     18.83 o 
  -3   2   1      238.12      256.79     20.49 o 
  -2   2   1      171.64      231.65     24.09 o 
  -1   2   1    10572.63    10681.35    168.49 o 
   0   2   1     3684.59     3865.91     70.73 o 
   1   2   1    12713.60    12857.45    187.30 o 
   2   2   1     6684.00     6889.04     92.97 o 
   3   2   1     1323.38     1341.89     21.38 o 
   4   2   1     5701.30     5647.21    130.90 o 
   5   2   1     3960.96     3917.18    109.06 o 
   6   2   1     5227.34     5161.64    165.62 o 
   7   2   1     1828.09     1749.58     45.14 o 
   8   2   1     3200.37     3107.94     74.32 o 
   9   2   1     1040.39     1003.44     35.56 o 
  10   2   1     1843.68     1720.99     62.00 o 
  11   2   1      681.56      628.72     25.36 o 
  12   2   1      329.37      331.58     32.52 o 
  13   2   1      274.83      261.29     25.10 o 
 -13   3   1       38.99       74.35     23.17 o 
 -12   3   1      142.28      149.40     40.25 o 
 -11   3   1      127.27      153.84     22.57 o 
 -10   3   1      344.41      372.95     19.99 o 
  -9   3   1      770.45      723.04     19.85 o 
  -8   3   1     2105.71     2115.98     22.82 o 
  -7   3   1     5384.50     5538.93     91.59 o 
  -6   3   1     5379.23     5250.01     50.07 o 
  -5   3   1     2830.48     2901.94     57.18 o 
  -4   3   1     1507.69     1491.65     21.23 o 
  -3   3   1    10120.82    10225.94    137.41 o 
  -2   3   1     4317.07     4476.49     63.37 o 
  -1   3   1       42.25       56.15     34.76 o 
   0   3   1    17046.17    17281.13    123.85 o 
   1   3   1    57709.44    55475.82    349.69 o 
   2   3   1    28897.99    28529.38    371.00 o 
   3   3   1     1670.68     1675.02     22.90 o 
   4   3   1     1903.91     1979.90     38.98 o 
   5   3   1      574.64      573.54     22.48 o 
   6   3   1      238.99      214.65     18.42 o 
   7   3   1        8.81       19.10     18.58 o 
   8   3   1      609.70      630.68     20.60 o 
   9   3   1        2.89       16.79     18.57 o 
  10   3   1        2.51       14.13     20.12 o 
  11   3   1       97.47       79.50     25.94 o 
  12   3   1      246.72      245.57     24.66 o 
 -13   4   1      224.00      228.81     26.25 o 
 -12   4   1      130.76      130.45     23.89 o 
 -11   4   1      174.71      190.62     21.88 o 
 -10   4   1      259.34      270.03     20.87 o 
  -9   4   1      647.53      628.90     20.93 o 
  -8   4   1      476.94      496.34     19.76 o 
  -7   4   1     1839.99     1970.88     23.24 o 
  -6   4   1      258.92      267.01     18.89 o 
  -5   4   1      201.78      188.83     18.56 o 
  -4   4   1      453.77      494.56     20.23 o 
  -3   4   1      162.89      179.43     20.19 o 
  -2   4   1       52.66       52.27     24.12 o 
  -1   4   1     2348.09     2459.22     61.11 o 
   0   4   1       17.31       21.17     29.60 o 
   2   4   1    18801.12    19315.17    304.89 o 
   3   4   1      888.34      858.26     20.34 o 
   4   4   1      386.47      343.07     17.89 o 
   5   4   1      793.97      781.26     19.12 o 
   6   4   1     2935.30     2925.97     43.84 o 
   7   4   1      845.63      810.77     19.15 o 
   8   4   1     2290.51     2261.21     52.34 o 
   9   4   1       76.09       72.72     19.52 o 
  10   4   1      195.99      184.36     21.36 o 
  11   4   1      236.02      262.92     21.74 o 
  12   4   1      197.03      179.99     24.72 o 
 -13   5   1      292.72      233.00     31.30 o 
 -12   5   1      150.16      124.21     23.25 o 
 -11   5   1       78.24       52.80     22.35 o 
 -10   5   1       90.13       73.55     20.22 o 
  -9   5   1        3.99       11.78     20.93 o 
  -8   5   1      200.77      174.31     20.10 o 
  -7   5   1      317.05      283.81     22.74 o 
  -6   5   1      891.23      862.94     20.16 o 
  -5   5   1      582.75      569.19     18.32 o 
  -4   5   1      359.15      367.67     20.35 o 
  -3   5   1       36.60       37.51     21.08 o 
  -2   5   1      487.01      492.00     27.44 o 
  -1   5   1      169.19      169.91     29.76 o 
   0   5   1     2659.95     2720.80     59.99 o 
   1   5   1     4386.42     4713.31     48.47 o 
   2   5   1     1664.39     1722.80     27.44 o 
   3   5   1       20.76       19.83     18.95 o 
   4   5   1      543.67      573.54     19.65 o 
   5   5   1      930.07      925.69     19.70 o 
   6   5   1      581.50      568.31     20.14 o 
   7   5   1        0.97       23.33     19.32 o 
   8   5   1     1355.82     1384.52     45.63 o 
   9   5   1       47.65       70.64     21.19 o 
  10   5   1        5.20       17.69     20.40 o 
  11   5   1        0.03       41.04     22.45 o 
  12   5   1       18.05       39.29     22.97 o 
 -13   6   1       11.27       36.09     26.60 o 
 -12   6   1      184.25      185.18     24.18 o 
 -11   6   1      153.31      174.81     22.78 o 
 -10   6   1      241.36      232.21     21.49 o 
  -9   6   1      720.66      709.15     22.86 o 
  -8   6   1      366.26      372.97     21.04 o 
  -7   6   1      930.77      903.71     21.61 o 
  -6   6   1      251.44      256.99     19.14 o 
  -5   6   1     1483.45     1417.97     35.32 o 
  -4   6   1      948.83      989.36     29.03 o 
  -3   6   1       15.05       21.15     22.67 o 
  -2   6   1      303.21      348.77     25.85 o 
  -1   6   1      115.52       96.09     26.13 o 
   0   6   1        6.62        3.61     28.59 o 
   1   6   1      352.18      366.11     32.00 o 
   2   6   1      182.70      241.30     24.45 o 
   3   6   1     1288.65     1276.91     25.31 o 
   4   6   1      116.11      107.34     17.99 o 
   5   6   1      564.32      516.44     19.63 o 
   6   6   1     3169.27     3106.78     60.54 o 
   7   6   1      286.19      299.05     19.75 o 
   8   6   1      100.09      115.13     21.18 o 
   9   6   1        4.56       21.83     20.02 o 
  10   6   1       22.66       36.35     21.73 o 
  11   6   1       51.71       78.51     23.69 o 
  12   6   1        9.98       68.07     23.28 o 
 -13   7   1       22.51       10.31     26.52 o 
 -12   7   1       50.03       65.78     30.61 o 
 -11   7   1       28.76       72.41     22.38 o 
 -10   7   1      188.97      197.24     21.83 o 
  -9   7   1      451.09      436.27     20.97 o 
  -8   7   1      340.39      336.19     22.72 o 
  -7   7   1      335.28      336.89     20.71 o 
  -6   7   1      344.75      334.82     20.37 o 
  -5   7   1     3181.08     3122.72    113.75 o 
  -4   7   1     1513.52     1514.58     48.94 o 
  -3   7   1     6921.89     6877.59    180.36 o 
  -2   7   1     1642.06     1616.93     42.04 o 
  -1   7   1     3881.00     3816.84     99.95 o 
   0   7   1     1578.38     1454.40     51.82 o 
   1   7   1        9.46        2.94     24.78 o 
   2   7   1     6512.94     6646.72    142.93 o 
   3   7   1     2261.10     2454.75     33.62 o 
   4   7   1     2169.20     2240.15     27.26 o 
   5   7   1      696.09      697.78     23.94 o 
   6   7   1      981.59      959.85     22.29 o 
   7   7   1      683.88      701.06     32.71 o 
   8   7   1      219.64      282.81     22.80 o 
   9   7   1       33.09       35.92     22.14 o 
  10   7   1      184.93      203.14     26.31 o 
  11   7   1       71.69       62.85     24.47 o 
  12   7   1       82.54       77.99     24.30 o 
 -12   8   1      361.96      398.56     30.71 o 
 -11   8   1      716.04      700.64     30.72 o 
 -10   8   1      816.38      810.71     24.78 o 
  -9   8   1      321.23      367.29     23.57 o 
  -8   8   1       41.67       51.69     21.18 o 
  -7   8   1     2880.10     2851.21    108.63 o 
  -6   8   1      327.32      307.88     21.09 o 
  -5   8   1      156.32      169.20     23.24 o 
  -4   8   1        6.09      -18.88     21.28 o 
  -3   8   1        1.89        6.58     24.45 o 
  -2   8   1       70.38       46.90     25.32 o 
  -1   8   1     1580.53     1549.30     67.51 o 
   0   8   1        2.63        9.73     28.04 o 
   1   8   1     4244.68     4253.65    189.79 o 
   2   8   1        8.43        0.36     24.75 o 
   3   8   1     3350.75     3315.91     56.56 o 
   4   8   1     5078.90     5117.25    106.33 o 
   5   8   1     2699.28     2671.46     33.55 o 
   6   8   1      378.19      388.96     23.71 o 
   7   8   1      607.53      614.68     24.14 o 
   8   8   1     1922.70     1844.93     49.02 o 
   9   8   1     1392.97     1369.01     39.04 o 
  10   8   1      706.84      657.64     27.83 o 
  11   8   1      238.94      227.03     25.12 o 
  12   8   1       62.90       44.36     24.48 o 
 -12   9   1        0.30       82.52     37.06 o 
 -11   9   1      294.13      293.59     27.67 o 
 -10   9   1      282.25      302.72     23.90 o 
  -9   9   1      493.35      491.01     24.22 o 
  -8   9   1      649.89      642.58     33.33 o 
  -7   9   1     1175.82     1163.93     41.40 o 
  -6   9   1     2531.64     2562.81     63.85 o 
  -5   9   1      347.07      315.69     22.83 o 
  -4   9   1     1407.53     1391.80     27.24 o 
  -3   9   1     2265.53     2329.75     54.75 o 
  -2   9   1     1874.98     1846.59     66.10 o 
  -1   9   1     1708.73     1623.91     76.31 o 
   0   9   1     1323.96     1253.21     68.87 o 
   1   9   1      426.46      357.73     25.57 o 
   2   9   1     2423.59     2459.94    112.10 o 
   3   9   1     2192.69     2218.59     56.75 o 
   4   9   1       45.34       44.48     23.68 o 
   5   9   1       82.56       89.98     24.09 o 
   6   9   1      458.31      460.15     25.30 o 
   7   9   1      264.42      282.33     23.81 o 
   8   9   1      314.16      333.26     39.53 o 
   9   9   1       25.45       52.24     22.60 o 
  10   9   1        0.18       18.83     22.86 o 
  11   9   1       18.02       46.75     26.34 o 
 -12  10   1       15.68       24.40     28.63 o 
 -11  10   1       19.15       38.20     25.32 o 
 -10  10   1        0.83        5.97     25.07 o 
  -9  10   1       21.32       26.93     22.04 o 
  -8  10   1      155.66      167.53     24.89 o 
  -7  10   1        1.78        7.68     25.60 o 
  -6  10   1        0.68      -14.23     25.92 o 
  -5  10   1       45.81       71.12     24.81 o 
  -4  10   1       21.58       53.82     24.74 o 
  -3  10   1       49.91       74.36     22.98 o 
  -2  10   1      229.56      201.58     27.39 o 
  -1  10   1        7.07       13.84     25.21 o 
   0  10   1      122.24      138.81     26.73 o 
   1  10   1      373.87      448.94     37.67 o 
   2  10   1        9.33        9.06     25.21 o 
   3  10   1       67.50       57.76     25.52 o 
   4  10   1       18.32       10.23     24.10 o 
   5  10   1       64.29       57.71     24.65 o 
   6  10   1       29.31       73.06     25.44 o 
   7  10   1       11.00       27.01     25.28 o 
   8  10   1      216.12      215.61     39.34 o 
   9  10   1       84.07      123.57     28.09 o 
  10  10   1       58.82      111.96     26.39 o 
  11  10   1      100.03      110.90     26.82 o 
 -11  11   1        0.41        2.64     28.28 o 
 -10  11   1        1.67       20.06     26.15 o 
  -9  11   1       18.78       49.44     28.29 o 
  -8  11   1       15.66       25.83     25.46 o 
  -7  11   1      243.62      253.31     44.91 o 
  -6  11   1      223.19      253.46     26.74 o 
  -5  11   1      718.28      765.84     27.63 o 
  -4  11   1       38.39       57.55     25.98 o 
  -3  11   1       17.27       24.07     23.37 o 
  -2  11   1      250.88      238.88     26.17 o 
  -1  11   1     1611.55     1619.82     50.29 o 
   0  11   1      499.38      518.59     36.92 o 
   1  11   1       54.22       51.15     26.80 o 
   2  11   1       67.38       59.77     27.87 o 
   3  11   1       88.44      125.54     28.03 o 
   4  11   1        3.84       16.99     25.83 o 
   5  11   1        6.72       52.29     25.30 o 
   6  11   1      509.21      494.89     25.56 o 
   7  11   1       88.33      103.90     27.20 o 
   8  11   1       14.20       44.17     31.65 o 
   9  11   1        0.58       14.31     26.35 o 
  10  11   1        7.31      -20.95     29.77 o 
  11  11   1        0.33       66.23     31.62 o 
 -11  12   1       25.71       68.24     30.86 o 
 -10  12   1      217.82      184.26     28.64 o 
  -9  12   1      281.77      314.46     28.10 o 
  -8  12   1      197.44      219.74     26.96 o 
  -7  12   1       18.88       51.21     25.30 o 
  -6  12   1        0.79       24.47     27.08 o 
  -5  12   1      172.40      193.94     27.44 o 
  -4  12   1       20.55       14.08     24.85 o 
  -3  12   1       90.74      100.98     25.87 o 
  -2  12   1        2.73        5.43     26.66 o 
  -1  12   1       11.34       -7.72     35.70 o 
   0  12   1      829.29      934.68     69.54 o 
   1  12   1       34.43       38.94     27.13 o 
   2  12   1      685.19      676.91     30.58 o 
   3  12   1      637.15      612.22     26.65 o 
   4  12   1      168.33      205.03     27.89 o 
   5  12   1      120.34       98.40     28.57 o 
   6  12   1      464.46      500.17     27.71 o 
   7  12   1      280.53      313.95     28.20 o 
   8  12   1      307.49      340.16     29.18 o 
   9  12   1      102.68      138.61     28.10 o 
  10  12   1      168.65      196.18     30.92 o 
 -11  13   1        9.05      -25.41     47.96 o 
 -10  13   1       50.44       49.04     30.70 o 
  -9  13   1      110.58      113.29     29.80 o 
  -8  13   1      406.58      440.38     29.90 o 
  -7  13   1      382.35      356.96     27.61 o 
  -6  13   1       28.15       29.92     28.93 o 
  -5  13   1      266.63      274.49     26.95 o 
  -4  13   1     3017.54     3082.67     55.09 o 
  -3  13   1     3766.68     3582.46    118.43 o 
  -2  13   1     1803.92     1795.73    116.55 o 
  -1  13   1      301.89      331.06     36.65 o 
   0  13   1      221.52      239.33     35.56 o 
   1  13   1      530.04      551.65     31.69 o 
   2  13   1      391.80      396.47     30.46 o 
   3  13   1      170.85      176.21     27.20 o 
   4  13   1      129.05      103.61     29.59 o 
   5  13   1      205.64      266.79     32.92 o 
   6  13   1      102.80      130.40     27.93 o 
   7  13   1        1.91       33.95     28.86 o 
   8  13   1       15.27       22.29     29.57 o 
   9  13   1        0.21       17.17     30.58 o 
  10  13   1       22.14       95.25     31.85 o 
 -10  14   1      139.78      146.55     28.78 o 
  -9  14   1       28.77      115.86     52.16 o 
  -8  14   1       43.20       98.91     32.38 o 
  -7  14   1      297.13      313.06     30.51 o 
  -6  14   1      316.54      320.70     28.25 o 
  -5  14   1      297.21      287.90     29.20 o 
  -4  14   1      348.29      358.00     27.31 o 
  -3  14   1      126.66      137.73     27.70 o 
  -2  14   1       54.59       72.96     28.13 o 
  -1  14   1      308.37      316.22     37.56 o 
   0  14   1      135.77      131.16     37.02 o 
   1  14   1      547.69      521.28     41.82 o 
   2  14   1      216.75      247.69     27.44 o 
   3  14   1      332.50      337.07     28.01 o 
   4  14   1      294.97      311.69     25.79 o 
   5  14   1       54.85       83.13     29.56 o 
   6  14   1      313.13      325.07     29.96 o 
   7  14   1      200.55      230.33     30.74 o 
   8  14   1      226.22      244.04     30.70 o 
   9  14   1       69.93      137.68     31.57 o 
 -10  15   1       10.18       29.18     31.25 o 
  -9  15   1       79.95      100.32     32.53 o 
  -8  15   1      223.00      176.49     30.25 o 
  -7  15   1      121.74      159.70     31.36 o 
  -6  15   1      130.17      166.28     29.32 o 
  -5  15   1       89.24       87.69     28.67 o 
  -4  15   1       45.28       48.75     27.49 o 
  -3  15   1        4.92       10.41     27.71 o 
  -2  15   1       57.53       55.21     40.84 o 
  -1  15   1       44.41       58.31     38.98 o 
   0  15   1      376.55      423.24     42.26 o 
   1  15   1      655.85      662.74     40.61 o 
   2  15   1      129.59      137.96     29.50 o 
   3  15   1       44.51       47.90     27.74 o 
   4  15   1       23.07       38.23     28.19 o 
   5  15   1       38.82       49.28     28.19 o 
   6  15   1       18.33       31.56     29.96 o 
   7  15   1      258.70      244.52     32.85 o 
   8  15   1        3.98       50.20     30.89 o 
   9  15   1        2.91       15.71     33.44 o 
  -9  16   1        2.64       17.58     34.47 o 
  -8  16   1        0.09       25.47     32.71 o 
  -7  16   1        0.82       47.10     32.12 o 
  -6  16   1        3.09        9.62     30.19 o 
  -5  16   1      321.65      296.48     29.89 o 
  -4  16   1      364.74      360.29     30.40 o 
  -3  16   1        2.48       15.81     29.79 o 
  -2  16   1       74.13       57.02     35.98 o 
  -1  16   1       44.87       54.24     40.22 o 
   0  16   1       36.88       71.47     39.95 o 
   1  16   1       19.97       56.64     39.41 o 
   2  16   1       64.96       68.07     29.37 o 
   3  16   1       20.60       19.19     29.08 o 
   4  16   1        4.05       41.55     28.83 o 
   5  16   1        6.18      -15.23     28.04 o 
   6  16   1        9.08       59.31     31.49 o 
   7  16   1       33.99       43.57     32.54 o 
   8  16   1       21.39       32.13     33.09 o 
  -8  17   1       56.21       59.70     35.31 o 
  -7  17   1      312.76      302.65     33.11 o 
  -6  17   1       87.49      143.03     31.16 o 
  -5  17   1      106.82      129.79     30.25 o 
  -4  17   1       13.62        7.49     30.14 o 
  -3  17   1       24.20       72.48     29.45 o 
  -2  17   1      166.08      179.46     37.46 o 
  -1  17   1      559.87      532.29     46.83 o 
   0  17   1      266.88      281.45     40.75 o 
   1  17   1        8.21       31.49     40.77 o 
   2  17   1       36.12       61.29     30.93 o 
   3  17   1       30.71       37.44     30.18 o 
   4  17   1       66.30       38.69     29.54 o 
   5  17   1        3.68        9.43     30.02 o 
   6  17   1        9.91       51.64     30.81 o 
   7  17   1       16.28       30.60     35.35 o 
  -7  18   1      123.61      104.19     33.15 o 
  -6  18   1       39.55       71.00     32.04 o 
  -5  18   1       40.42       54.44     32.90 o 
  -4  18   1       34.72       48.99     32.85 o 
  -3  18   1        0.24       28.33     38.36 o 
  -2  18   1        1.06       -1.76     38.08 o 
  -1  18   1      110.65      149.39     43.71 o 
   0  18   1      160.82      161.28     45.00 o 
   1  18   1       94.45      124.34     43.30 o 
   2  18   1       85.60      115.26     36.84 o 
   3  18   1      325.10      315.82     31.81 o 
   4  18   1      403.68      363.76     30.84 o 
   5  18   1      248.62      276.13     30.61 o 
   6  18   1      348.98      356.90     32.70 o 
  -6  19   1      133.52      151.21     34.87 o 
  -5  19   1      240.62      259.86     36.77 o 
  -4  19   1      104.92      107.93     40.16 o 
  -3  19   1      113.28      126.01     39.75 o 
  -2  19   1      188.55      215.16     38.37 o 
  -1  19   1      205.98      220.26     46.59 o 
   0  19   1      238.24      223.98     45.55 o 
   1  19   1      233.86      219.59     44.07 o 
   2  19   1      111.35      102.62     36.78 o 
   3  19   1       12.34       22.51     31.39 o 
   4  19   1       29.31       80.84     31.59 o 
   5  19   1       37.80       56.46     31.22 o 
  -5  20   1        0.51        6.40     42.32 o 
  -4  20   1        6.46       81.47     46.65 o 
  -3  20   1        4.77       34.56     41.31 o 
  -2  20   1       11.56       32.08     38.80 o 
  -1  20   1        0.09       28.53     45.04 o 
   0  20   1       14.58       32.88     45.29 o 
   1  20   1       23.32       26.06     45.43 o 
   2  20   1        1.40       19.63     37.07 o 
   3  20   1        0.47       30.43     37.73 o 
   4  20   1       14.44       19.85     31.70 o 
  -3  21   1       13.60       39.98     45.15 o 
  -2  21   1        4.14       -6.85     40.42 o 
  -1  21   1        6.56       17.01     40.60 o 
   0  21   1        7.41       56.11     46.10 o 
   1  21   1       29.67       45.87     38.45 o 
   2  21   1       21.39        8.17     38.57 o 
 -14   0   2       57.97      112.31     56.03 o 
 -13   0   2       30.44       61.35     49.73 o 
 -12   0   2      318.53      350.34     30.96 o 
 -11   0   2      128.73       99.89     31.44 o 
 -10   0   2      475.54      456.61     30.59 o 
  -9   0   2      742.95      688.21     30.13 o 
  -8   0   2     3039.79     3077.51     34.54 o 
  -7   0   2     4677.99     4816.63     54.08 o 
  -6   0   2    25738.09    26648.90    559.21 o 
  -5   0   2     3354.34     3376.39     43.48 o 
  -4   0   2      283.29      252.31     26.92 o 
  -3   0   2       80.54       72.46     28.62 o 
  -2   0   2     2985.98     3129.16     57.29 o 
   0   0   2    12992.53    12948.95    143.22 o 
   1   0   2    10844.40    11003.49    456.21 o 
   2   0   2      619.27      551.96     29.38 o 
   3   0   2      782.37      793.90     28.21 o 
   4   0   2        6.15       -4.87     23.26 o 
   5   0   2       15.84       21.02     26.51 o 
   6   0   2        5.52        4.94     26.85 o 
   7   0   2      666.99      611.01     29.09 o 
   8   0   2      173.07      209.60     44.29 o 
   9   0   2     2940.97     2678.00    214.86 o 
  10   0   2       50.52       34.98     30.94 o 
  11   0   2        5.23       73.84     49.78 o 
  12   0   2      145.52      123.37     35.03 o 
 -14   1   2      221.00      243.23     26.39 o 
 -13   1   2      225.78      224.38     32.18 o 
 -12   1   2       14.92       20.56     22.25 o 
 -11   1   2        8.41       24.95     21.19 o 
 -10   1   2      229.97      265.46     20.66 o 
  -9   1   2      227.33      220.18     20.50 o 
  -8   1   2      271.05      272.17     18.92 o 
  -7   1   2      482.76      494.63     18.76 o 
  -6   1   2     2055.09     2392.55     23.65 o 
  -5   1   2     2151.18     2300.39     24.48 o 
  -4   1   2        3.25       15.16     17.34 o 
  -3   1   2      765.46      793.59     23.25 o 
  -2   1   2     1415.84     1420.37     31.51 o 
  -1   1   2     3788.83     3684.47     78.11 o 
   0   1   2     2084.86     2165.34     71.76 o 
   1   1   2     2070.83     2317.44     68.14 o 
   2   1   2     2275.38     2414.96     76.38 o 
   3   1   2     7892.67     8166.92    253.56 o 
   4   1   2     1709.06     1739.02     64.76 o 
   5   1   2     3902.74     3892.03    137.27 o 
   6   1   2     2669.75     2726.67    118.27 o 
   7   1   2     2367.83     2241.63     87.66 o 
   8   1   2     2223.31     2134.66     96.26 o 
   9   1   2       17.01       35.04     20.39 o 
  10   1   2       12.98        3.23     20.57 o 
  11   1   2      221.62      186.45     22.59 o 
  12   1   2       99.78      125.99     23.40 o 
 -14   2   2        9.68       65.28     26.10 o 
 -13   2   2       41.09       89.55     23.57 o 
 -12   2   2      272.80      237.76     23.76 o 
 -11   2   2        5.22        2.12     21.41 o 
 -10   2   2        6.61       25.04     20.15 o 
  -9   2   2      281.42      309.37     20.54 o 
  -8   2   2       16.81       16.42     18.29 o 
  -7   2   2      140.38      114.12     18.62 o 
  -6   2   2     1109.25     1126.17     19.91 o 
  -5   2   2      877.74      869.38     19.67 o 
  -4   2   2     5682.68     6059.83     88.41 o 
  -3   2   2     1794.72     1818.25     25.04 o 
  -2   2   2     1676.81     1684.80     32.07 o 
  -1   2   2     1795.98     1848.28     53.92 o 
   0   2   2     2019.36     2019.22     76.95 o 
   1   2   2     3473.67     3742.28    108.14 o 
   2   2   2     1238.32     1306.32     38.33 o 
   3   2   2      809.08      886.69     30.33 o 
   4   2   2      510.25      522.52     18.07 o 
   5   2   2       16.30        4.22     17.16 o 
   6   2   2        0.33       -1.49     18.43 o 
   7   2   2      103.48       72.73     20.05 o 
   8   2   2       19.92       -8.80     19.10 o 
   9   2   2      786.34      698.53     26.19 o 
  10   2   2      173.91      170.00     20.74 o 
  11   2   2      233.91      178.69     22.50 o 
  12   2   2       99.30      125.17     23.04 o 
 -14   3   2       85.45       71.47     25.59 o 
 -13   3   2       56.51       65.94     23.75 o 
 -12   3   2      160.12      150.89     30.63 o 
 -11   3   2       10.96       39.45     21.54 o 
 -10   3   2        5.67       23.29     20.37 o 
  -9   3   2        2.88        7.89     19.15 o 
  -8   3   2       17.44       -7.45     18.72 o 
  -7   3   2        1.39       14.90     17.91 o 
  -6   3   2       74.31       74.01     17.63 o 
  -5   3   2     8827.37     9870.19    158.23 o 
  -4   3   2     1372.95     1459.48     26.80 o 
  -3   3   2     2045.90     2085.34     27.19 o 
  -2   3   2        5.16       18.45     26.71 o 
  -1   3   2     3049.08     3223.87    119.45 o 
   0   3   2      234.71      282.72     39.48 o 
   1   3   2     5145.33     5349.06    111.02 o 
   2   3   2      492.09      545.03     21.53 o 
   3   3   2      413.13      360.97     18.59 o 
   4   3   2      267.83      309.17     19.55 o 
   5   3   2      130.52      143.77     18.16 o 
   6   3   2       79.22       84.30     17.88 o 
   7   3   2      809.48      798.82     27.93 o 
   8   3   2      293.46      312.05     19.65 o 
   9   3   2      279.81      252.55     20.11 o 
  10   3   2      206.95      183.61     20.38 o 
  11   3   2        4.92       36.23     21.73 o 
  12   3   2        0.09        6.45     23.77 o 
 -13   4   2        7.04       14.47     25.02 o 
 -12   4   2        8.86       12.99     23.73 o 
 -11   4   2      160.94      215.27     20.93 o 
 -10   4   2      699.82      671.61     22.38 o 
  -9   4   2      644.90      628.45     20.46 o 
  -8   4   2     1387.74     1320.31     38.87 o 
  -7   4   2       77.28       82.30     19.18 o 
  -6   4   2     1571.51     1520.24     34.40 o 
  -5   4   2     5747.09     6231.13    128.32 o 
  -4   4   2     8709.39     9082.68    191.19 o 
  -3   4   2     3836.59     3842.92     78.10 o 
  -2   4   2     2897.46     2865.37     84.03 o 
  -1   4   2     3454.17     3544.17    102.02 o 
   0   4   2     2680.24     2822.36     50.19 o 
   1   4   2    16666.48    17100.42    177.89 o 
   2   4   2      339.44      307.11     23.75 o 
   3   4   2      138.01      137.58     19.39 o 
   4   4   2        1.43        9.56     18.21 o 
   5   4   2       15.41       36.42     18.27 o 
   6   4   2       26.51       28.60     18.82 o 
   7   4   2      141.65      153.69     24.43 o 
   8   4   2     1541.75     1506.30     57.94 o 
   9   4   2       13.85       27.27     20.53 o 
  10   4   2      383.33      358.88     22.96 o 
  11   4   2      647.34      580.97     23.56 o 
  12   4   2      167.48      181.93     23.53 o 
 -13   5   2      319.25      354.81     50.62 o 
 -12   5   2      295.66      295.84     23.90 o 
 -11   5   2      498.60      460.79     23.99 o 
 -10   5   2      292.64      293.29     21.14 o 
  -9   5   2      238.16      246.35     20.79 o 
  -8   5   2        0.53      -11.04     20.39 o 
  -7   5   2        3.38      -10.61     18.29 o 
  -6   5   2        4.46        8.88     18.26 o 
  -5   5   2       27.41       10.32     19.08 o 
  -4   5   2      144.52      131.84     20.58 o 
  -3   5   2      630.34      650.24     24.51 o 
  -2   5   2     3080.73     3199.53    109.78 o 
  -1   5   2     1544.21     1633.25     42.23 o 
   0   5   2     2100.83     2140.36     46.30 o 
   1   5   2    24694.42    25220.91    403.29 o 
   2   5   2    10072.46    10174.51     48.13 o 
   3   5   2     1055.82      953.04     24.13 o 
   4   5   2      903.44      865.70     20.30 o 
   5   5   2     3564.32     3506.09     88.88 o 
   6   5   2     3452.16     3421.85     88.66 o 
   7   5   2      229.82      256.30     25.83 o 
   8   5   2        6.55        9.46     21.17 o 
   9   5   2      125.28      154.64     21.21 o 
  10   5   2      471.70      474.32     22.48 o 
  11   5   2      209.22      160.13     22.56 o 
  12   5   2       63.04       69.43     26.30 o 
 -13   6   2       60.06       66.24     24.36 o 
 -12   6   2      372.06      370.82     29.17 o 
 -11   6   2      543.67      558.56     28.22 o 
 -10   6   2      749.58      777.30     28.41 o 
  -9   6   2     1101.93     1136.24     37.35 o 
  -8   6   2     1351.46     1356.22     35.04 o 
  -7   6   2     1157.35     1112.50     33.24 o 
  -6   6   2     1762.95     1868.16     56.85 o 
  -5   6   2     1415.73     1336.72     32.80 o 
  -4   6   2     4840.41     4732.95    163.83 o 
  -3   6   2     2271.36     2262.45     70.60 o 
  -2   6   2     3275.67     3250.87    138.04 o 
  -1   6   2     2353.25     2295.79     65.97 o 
   0   6   2     1023.41      972.68     63.33 o 
   1   6   2     1564.37     1480.98     36.11 o 
   2   6   2      428.46      515.75     24.32 o 
   3   6   2     4898.42     4951.44     34.12 o 
   4   6   2      828.67      862.17     22.71 o 
   5   6   2       69.84       68.19     20.18 o 
   6   6   2       60.22       67.04     18.62 o 
   7   6   2      450.63      457.66     19.78 o 
   8   6   2      121.33      166.90     22.19 o 
   9   6   2      787.85      768.07     39.49 o 
  10   6   2      195.23      205.40     30.36 o 
  11   6   2      291.17      271.33     28.36 o 
  12   6   2      249.64      271.20     25.27 o 
 -13   7   2       88.00      119.87     25.90 o 
 -12   7   2       30.36       41.80     26.38 o 
 -11   7   2       29.13       96.62     27.40 o 
 -10   7   2        2.61       10.68     23.43 o 
  -9   7   2        1.40       10.85     22.47 o 
  -8   7   2       41.01       71.55     21.79 o 
  -7   7   2      486.28      503.96     20.76 o 
  -6   7   2      102.99      124.30     20.61 o 
  -5   7   2     1273.42     1266.33     55.26 o 
  -4   7   2      106.90       88.78     24.93 o 
  -3   7   2      139.65      163.78     24.59 o 
  -2   7   2     1633.62     1629.84     52.36 o 
  -1   7   2     1245.16     1268.35     52.30 o 
   0   7   2      592.13      681.78     28.91 o 
   1   7   2      988.09     1007.07     34.32 o 
   2   7   2    11359.27    11566.75    142.65 o 
   3   7   2     6971.39     7072.64     40.63 o 
   4   7   2     1829.18     1916.32     26.77 o 
   5   7   2      396.79      399.49     31.75 o 
   6   7   2      474.34      466.50     21.42 o 
   7   7   2      213.59      193.24     20.57 o 
   8   7   2       55.07      100.33     23.58 o 
   9   7   2      151.90      158.15     23.34 o 
  10   7   2      227.64      257.83     25.02 o 
  11   7   2       65.77       24.02     23.85 o 
 -13   8   2       39.42       67.85     26.96 o 
 -12   8   2      116.52      127.43     28.09 o 
 -11   8   2       63.86       52.40     24.19 o 
 -10   8   2       12.63       41.45     22.44 o 
  -9   8   2        0.64       -9.28     21.86 o 
  -8   8   2       18.23       17.14     20.78 o 
  -7   8   2        0.48       34.31     20.22 o 
  -6   8   2       30.45       41.96     19.69 o 
  -5   8   2      245.03      275.05     24.64 o 
  -4   8   2       57.95       80.99     23.27 o 
  -3   8   2       11.30       14.06     24.50 o 
  -2   8   2       14.98       12.35     26.37 o 
  -1   8   2        1.12        0.38     33.80 o 
   0   8   2       62.74       70.06     27.82 o 
   1   8   2     2563.57     2932.72     41.30 o 
   2   8   2    12071.17    12912.67    330.89 o 
   3   8   2     3996.74     4156.93     35.17 o 
   4   8   2        5.61       17.37     22.69 o 
   5   8   2       67.58       84.66     27.79 o 
   6   8   2        0.04       18.18     22.67 o 
   7   8   2       45.90       67.80     20.66 o 
   8   8   2        4.37       -4.97     22.49 o 
   9   8   2        0.06      -28.71     25.10 o 
  10   8   2        0.10       46.12     24.24 o 
  11   8   2        0.15       12.05     23.64 o 
 -12   9   2      200.71      225.68     26.64 o 
 -11   9   2      316.03      316.52     25.01 o 
 -10   9   2      304.38      286.90     31.41 o 
  -9   9   2      193.93      188.37     22.93 o 
  -8   9   2      181.75      203.55     21.85 o 
  -7   9   2      710.03      722.80     26.52 o 
  -6   9   2       96.95       84.16     24.55 o 
  -5   9   2      340.76      326.51     25.67 o 
  -4   9   2       72.40       71.54     25.73 o 
  -3   9   2       42.57       58.46     24.71 o 
  -2   9   2     1117.31     1039.12     71.34 o 
  -1   9   2     1329.46     1354.13     83.63 o 
   0   9   2       26.64       20.56     26.92 o 
   1   9   2       82.21      135.83     25.87 o 
   2   9   2      206.31      191.03     26.08 o 
   3   9   2     3442.32     3499.39     73.83 o 
   4   9   2     1242.17     1240.36     30.54 o 
   5   9   2      232.03      263.27     24.62 o 
   6   9   2       89.78      105.38     25.51 o 
   7   9   2      591.23      615.17     26.47 o 
   8   9   2      382.80      414.55     25.48 o 
   9   9   2      248.04      278.04     27.72 o 
  10   9   2       16.87       28.22     23.87 o 
  11   9   2        2.27       34.76     25.15 o 
 -12  10   2       39.55       76.16     26.48 o 
 -11  10   2      285.32      299.18     31.60 o 
 -10  10   2      528.07      537.10     26.13 o 
  -9  10   2      607.36      612.84     32.69 o 
  -8  10   2      699.88      727.85     29.85 o 
  -7  10   2     1182.30     1214.59     45.26 o 
  -6  10   2     3220.94     3254.62    132.04 o 
  -5  10   2     2025.70     2115.29     70.77 o 
  -4  10   2     3266.95     3251.30    107.15 o 
  -3  10   2     2467.24     2372.66     63.48 o 
  -2  10   2     2457.27     2315.97    163.47 o 
  -1  10   2     2041.69     2029.92    155.11 o 
   0  10   2       46.47       60.49     26.53 o 
   1  10   2       64.09       24.15     25.44 o 
   2  10   2       77.72      105.62     26.99 o 
   3  10   2      536.27      541.05     27.42 o 
   4  10   2        5.09        2.51     26.15 o 
   5  10   2        4.00       26.34     25.32 o 
   6  10   2      353.66      372.89     29.84 o 
   7  10   2       54.83       74.57     26.21 o 
   8  10   2      199.06      252.85     28.41 o 
   9  10   2      535.10      557.01     29.99 o 
  10  10   2       50.31      116.45     27.30 o 
  11  10   2       32.13       30.48     31.57 o 
 -12  11   2       83.84       74.05     32.41 o 
 -11  11   2       68.36       77.92     28.85 o 
 -10  11   2      210.78      164.47     29.21 o 
  -9  11   2      133.95      172.81     27.87 o 
  -8  11   2        1.50       20.20     25.51 o 
  -7  11   2       48.77       37.13     24.00 o 
  -6  11   2       85.31      110.60     24.79 o 
  -5  11   2       66.82       73.69     27.31 o 
  -4  11   2      707.10      710.75     27.31 o 
  -3  11   2      698.28      660.09     28.00 o 
  -2  11   2     1049.21      970.05     75.80 o 
  -1  11   2      786.43      799.26     37.72 o 
   0  11   2      550.98      517.60     31.30 o 
   1  11   2     1793.84     1733.21     81.75 o 
   2  11   2     1579.21     1574.00     60.93 o 
   3  11   2     2904.94     2975.77     93.72 o 
   4  11   2     1697.47     1719.39     44.15 o 
   5  11   2     1211.60     1275.16     40.22 o 
   6  11   2     1023.24     1050.94     29.09 o 
   7  11   2      382.13      403.28     28.23 o 
   8  11   2      729.73      800.07     29.21 o 
   9  11   2      311.38      326.02     27.85 o 
  10  11   2      211.74      260.15     28.55 o 
 -11  12   2        4.05       13.06     28.98 o 
 -10  12   2      246.11      286.72     28.52 o 
  -9  12   2      398.52      415.49     27.71 o 
  -8  12   2      276.44      234.74     28.83 o 
  -7  12   2      354.82      404.14     26.68 o 
  -6  12   2     2747.30     2794.71    104.63 o 
  -5  12   2     1619.70     1617.31     53.00 o 
  -4  12   2      654.51      658.60     27.65 o 
  -3  12   2      232.47      215.32     26.08 o 
  -2  12   2      334.63      274.23     29.78 o 
  -1  12   2       31.21       29.34     33.81 o 
   0  12   2        2.24       10.51     29.60 o 
   1  12   2      767.80      733.87     38.84 o 
   2  12   2      228.19      213.73     24.40 o 
   3  12   2      677.07      651.55     30.53 o 
   4  12   2       12.85       22.03     28.07 o 
   5  12   2      184.11      228.68     30.91 o 
   6  12   2       42.50      109.58     28.18 o 
   7  12   2       54.22       98.29     32.75 o 
   8  12   2       10.44       31.23     38.26 o 
   9  12   2       88.34      130.60     28.84 o 
  10  12   2      109.51       84.66     32.93 o 
 -11  13   2       43.24      149.09     77.93 o 
 -10  13   2       88.49       62.53     29.01 o 
  -9  13   2      191.77      206.42     29.86 o 
  -8  13   2      135.15      135.14     29.56 o 
  -7  13   2       12.12       39.19     28.42 o 
  -6  13   2      179.54      172.51     27.76 o 
  -5  13   2      198.66      190.74     28.25 o 
  -4  13   2        1.09       -2.54     26.90 o 
  -3  13   2      122.28      110.52     26.53 o 
  -2  13   2      163.00      198.19     38.16 o 
  -1  13   2      138.79      166.18     34.83 o 
   0  13   2        0.13       13.96     30.01 o 
   1  13   2       15.29       33.86     30.78 o 
   2  13   2        0.06      -10.38     25.17 o 
   3  13   2        8.75       22.10     26.05 o 
   4  13   2      327.39      345.39     29.57 o 
   5  13   2       17.50       38.29     29.31 o 
   6  13   2        5.93       28.27     28.68 o 
   7  13   2       26.13       69.35     29.25 o 
   8  13   2       61.40       70.86     27.14 o 
   9  13   2       32.54       28.44     38.31 o 
 -10  14   2       69.27      118.24     44.01 o 
  -9  14   2       51.14       72.00     31.09 o 
  -8  14   2       68.10      113.50     30.43 o 
  -7  14   2      377.56      393.62     30.94 o 
  -6  14   2      338.51      348.29     28.89 o 
  -5  14   2       16.35       28.77     28.60 o 
  -4  14   2      303.61      296.41     28.56 o 
  -3  14   2      260.84      255.50     28.65 o 
  -2  14   2       28.63       60.65     35.88 o 
  -1  14   2      401.17      413.77     39.17 o 
   0  14   2      264.36      267.99     38.59 o 
   1  14   2       60.97       96.04     31.18 o 
   2  14   2       19.02        9.83     27.63 o 
   3  14   2       73.89       70.28     27.17 o 
   4  14   2       25.59       40.80     26.01 o 
   5  14   2       57.20       49.42     28.96 o 
   6  14   2      101.89      121.95     29.50 o 
   7  14   2      269.58      287.08     34.95 o 
   8  14   2       30.88       75.79     29.69 o 
   9  14   2        6.35       48.14     63.46 o 
 -10  15   2        5.34       26.41     33.68 o 
  -9  15   2        3.41       -9.67     33.70 o 
  -8  15   2        2.13      -31.39     31.60 o 
  -7  15   2        4.21       17.76     29.92 o 
  -6  15   2      146.42      144.03     29.93 o 
  -5  15   2       59.46       67.51     29.43 o 
  -4  15   2      208.97      217.46     29.75 o 
  -3  15   2      219.03      215.00     29.33 o 
  -2  15   2      130.05       82.95     37.50 o 
  -1  15   2      206.76      230.18     36.97 o 
   0  15   2      726.72      732.54     40.84 o 
   1  15   2      749.64      724.65     34.03 o 
   2  15   2      460.64      425.44     28.82 o 
   3  15   2      724.14      731.78     31.33 o 
   4  15   2      123.37      134.70     27.02 o 
   5  15   2      287.09      315.23     28.48 o 
   6  15   2      206.74      233.30     31.50 o 
   7  15   2      227.97      251.80     33.06 o 
   8  15   2      143.76      156.11     32.32 o 
  -9  16   2      237.46      256.09     40.39 o 
  -8  16   2      381.08      359.78     33.97 o 
  -7  16   2      833.88      819.35     32.99 o 
  -6  16   2      450.86      451.67     32.15 o 
  -5  16   2        6.78       21.85     33.53 o 
  -4  16   2      248.06      261.30     32.37 o 
  -3  16   2      503.06      545.96     41.47 o 
  -2  16   2     1070.76     1042.93     38.90 o 
  -1  16   2      703.48      704.46     42.49 o 
   0  16   2      218.50      214.77     41.20 o 
   1  16   2      295.95      264.19     34.87 o 
   2  16   2      142.33      153.73     28.82 o 
   3  16   2        0.53        5.84     29.11 o 
   4  16   2        3.39       47.93     29.34 o 
   5  16   2        6.10       57.61     28.30 o 
   6  16   2        4.53       30.63     28.52 o 
   7  16   2       39.00       66.51     32.83 o 
   8  16   2       11.50       58.12     34.12 o 
  -8  17   2        7.75       57.89     33.22 o 
  -7  17   2       14.81        1.56     35.73 o 
  -6  17   2       15.42       13.28     35.41 o 
  -5  17   2       81.12       65.88     35.03 o 
  -4  17   2      218.99      205.61     34.32 o 
  -3  17   2      274.24      249.77     39.19 o 
  -2  17   2      456.30      429.72     39.88 o 
  -1  17   2      269.42      256.24     42.45 o 
   0  17   2      252.23      238.93     41.47 o 
   1  17   2      319.00      310.48     41.28 o 
   2  17   2      479.19      465.89     30.02 o 
   3  17   2      219.67      238.61     29.76 o 
   4  17   2      128.04      130.29     30.78 o 
   5  17   2      120.68      159.92     30.60 o 
   6  17   2      168.55      133.53     30.17 o 
   7  17   2       56.11       74.98     33.00 o 
  -7  18   2       32.99       78.94     37.85 o 
  -6  18   2       50.48       60.66     83.07 o 
  -5  18   2       37.65       18.25     53.73 o 
  -4  18   2      101.30      184.15     54.28 o 
  -3  18   2       17.87       39.11     41.17 o 
  -2  18   2       28.76       29.01     39.95 o 
  -1  18   2        5.08       29.56     43.46 o 
   0  18   2       34.63       83.40     41.92 o 
   1  18   2      140.57      111.18     42.61 o 
   2  18   2      123.62      143.90     32.44 o 
   3  18   2       10.75       34.51     31.75 o 
   4  18   2        9.09       19.31     31.06 o 
   5  18   2        8.55       82.51     31.42 o 
   6  18   2        0.96       -5.84     32.70 o 
  -6  19   2        8.45       17.22     38.32 o 
  -5  19   2        5.38       29.78     37.24 o 
  -4  19   2      276.55      313.46     50.74 o 
  -3  19   2      172.24      127.39     50.74 o 
  -2  19   2      184.30      156.33     41.74 o 
  -1  19   2       82.26      125.53     47.53 o 
   0  19   2       25.00       64.74     45.33 o 
   1  19   2        9.75       33.99     45.32 o 
   2  19   2        4.55       35.04     37.43 o 
   3  19   2       49.27       42.38     32.12 o 
   4  19   2       63.77       96.24     31.70 o 
   5  19   2        2.93        7.89     32.05 o 
  -5  20   2      192.83      187.69     60.46 o 
  -4  20   2       23.73       89.75     52.77 o 
  -3  20   2       33.03       18.97     51.86 o 
  -2  20   2       11.10       59.15     45.03 o 
  -1  20   2       42.71       42.11     47.43 o 
   0  20   2       87.27       93.17     48.41 o 
   1  20   2        2.40       -4.43     36.11 o 
   2  20   2        1.85       28.01     46.20 o 
   3  20   2        5.03       32.20     32.58 o 
  -3  21   2        4.78       40.68     53.78 o 
  -2  21   2       38.58       80.09     60.36 o 
  -1  21   2      102.66       90.99     42.27 o 
   0  21   2      211.97      234.29     50.78 o 
   1  21   2      229.35      204.14     41.16 o 
 -14   1   3       57.90      103.57     32.75 o 
 -13   1   3       17.62       38.32     24.49 o 
 -12   1   3       17.14       48.59     22.34 o 
 -11   1   3       15.39       18.79     27.74 o 
 -10   1   3      315.57      304.92     20.87 o 
  -9   1   3      393.75      408.67     20.67 o 
  -8   1   3      943.61      959.70     20.93 o 
  -7   1   3      308.38      298.13     18.16 o 
  -6   1   3      181.60      122.65     18.85 o 
  -5   1   3      707.30      663.84     19.71 o 
  -4   1   3      211.39      181.28     20.04 o 
  -3   1   3     1901.96     1872.93     35.53 o 
  -2   1   3     1109.71     1115.29     31.08 o 
   0   1   3      245.61      294.76     28.00 o 
   1   1   3        4.97        1.44     20.20 o 
   2   1   3      160.91      152.35     18.27 o 
   3   1   3      738.88      771.90     31.28 o 
   4   1   3      380.38      366.63     17.71 o 
   5   1   3       20.56       63.33     18.79 o 
   6   1   3      142.65      155.90     19.13 o 
   7   1   3      742.60      756.25     47.98 o 
   8   1   3        1.62       18.29     21.26 o 
   9   1   3      202.37      208.34     20.92 o 
  10   1   3       57.19       97.09     29.82 o 
  11   1   3       76.72       95.87     23.24 o 
  12   1   3      200.94      191.31     30.56 o 
 -14   2   3      138.35      138.57     25.45 o 
 -13   2   3      130.26      128.74     24.74 o 
 -12   2   3      348.37      334.26     23.94 o 
 -11   2   3       89.59       83.39     21.58 o 
 -10   2   3        1.10       18.50     21.85 o 
  -9   2   3        8.68       29.25     20.01 o 
  -8   2   3      116.75      107.52     19.05 o 
  -7   2   3       87.34       73.24     19.12 o 
  -6   2   3      171.93      172.64     18.48 o 
  -5   2   3     1311.90     1528.26     46.79 o 
  -4   2   3       69.04       64.65     19.67 o 
  -3   2   3     1310.98     1331.29     28.58 o 
  -2   2   3     2302.10     2206.48     35.81 o 
  -1   2   3     6691.48     6526.08    104.27 o 
   0   2   3     4062.40     4090.20    178.23 o 
   1   2   3     1611.19     1553.61     57.20 o 
   2   2   3     4687.20     4842.84    170.12 o 
   3   2   3       96.62       58.34     18.91 o 
   4   2   3     3466.51     3530.28    142.18 o 
   5   2   3     2795.52     2795.31    132.64 o 
   6   2   3     1054.08     1053.80     66.33 o 
   7   2   3     1210.64     1166.64     52.56 o 
   8   2   3      416.54      447.79     24.38 o 
   9   2   3      354.93      327.05     21.78 o 
  10   2   3      233.21      245.75     32.32 o 
  11   2   3        2.28       -2.86     27.10 o 
  12   2   3        4.95       39.73     31.20 o 
 -14   3   3      268.84      256.39     25.62 o 
 -13   3   3      355.61      346.96     23.90 o 
 -12   3   3      280.66      275.34     23.12 o 
 -11   3   3      336.46      340.91     22.92 o 
 -10   3   3      446.08      478.09     21.84 o 
  -9   3   3     1138.75     1098.75     22.52 o 
  -8   3   3     2166.32     2126.81     41.81 o 
  -7   3   3     1478.76     1411.82     25.03 o 
  -6   3   3     3574.86     3664.98     79.62 o 
  -5   3   3     1376.90     1301.21     27.33 o 
  -4   3   3      271.62      269.58     20.37 o 
  -3   3   3      347.85      322.45     24.55 o 
  -2   3   3     2504.25     2487.00     75.94 o 
  -1   3   3      321.80      351.19     33.08 o 
   0   3   3        2.70        5.22     32.34 o 
   1   3   3      410.55      438.18     24.52 o 
   2   3   3      119.69      142.50     19.39 o 
   3   3   3      138.55      140.07     19.20 o 
   4   3   3      808.37      763.42     25.26 o 
   5   3   3      609.63      617.88     20.23 o 
   6   3   3     1304.26     1299.86     68.74 o 
   7   3   3     1204.23     1226.05     37.88 o 
   8   3   3       12.73       13.82     20.71 o 
   9   3   3      550.89      588.23     36.72 o 
  10   3   3      419.11      347.88     23.64 o 
  11   3   3      318.37      298.80     22.89 o 
  12   3   3      154.87      173.98     25.13 o 
 -14   4   3       19.66       33.64     25.32 o 
 -13   4   3       38.70       57.05     26.33 o 
 -12   4   3       77.15      110.28     22.61 o 
 -11   4   3       40.00       67.75     23.70 o 
 -10   4   3        7.05       11.13     20.39 o 
  -9   4   3        1.20       17.27     21.37 o 
  -8   4   3        1.25       14.45     19.11 o 
  -7   4   3      559.44      565.81     20.79 o 
  -6   4   3      490.07      499.28     19.65 o 
  -5   4   3     8439.67     9389.79    251.14 o 
  -4   4   3     3532.14     3784.50     89.25 o 
  -3   4   3       80.62      130.70     23.80 o 
  -2   4   3       16.94        1.58     28.10 o 
  -1   4   3     1428.96     1359.80     81.53 o 
   0   4   3    10138.14    10208.43    618.71 o 
   1   4   3      185.08      230.91     24.71 o 
   2   4   3       79.14       31.80     22.28 o 
   3   4   3       30.15       58.37     18.29 o 
   4   4   3     1150.64     1201.40     35.88 o 
   5   4   3     1286.53     1319.80     50.49 o 
   6   4   3      609.14      598.37     21.46 o 
   7   4   3      311.36      304.64     21.33 o 
   8   4   3       31.08       44.03     19.42 o 
   9   4   3       69.19       76.25     20.09 o 
  10   4   3       57.60       94.80     23.43 o 
  11   4   3        6.07        8.08     23.49 o 
 -13   5   3        1.99       12.62     25.79 o 
 -12   5   3       27.87       13.83     23.43 o 
 -11   5   3       70.52       82.93     21.89 o 
 -10   5   3       25.11        2.61     21.61 o 
  -9   5   3        2.24        4.18     21.40 o 
  -8   5   3       95.35       90.10     21.10 o 
  -7   5   3       70.27       64.32     19.40 o 
  -6   5   3        3.75        7.75     19.28 o 
  -5   5   3      325.32      377.90     20.82 o 
  -4   5   3     3054.26     3557.47     72.70 o 
  -3   5   3     1355.37     1529.89     77.28 o 
  -2   5   3     4062.93     4200.34    207.53 o 
  -1   5   3      504.98      488.33     31.48 o 
   0   5   3      431.31      450.43     35.23 o 
   1   5   3      295.67      343.56     31.70 o 
   2   5   3     4885.79     5734.35    112.21 o 
   3   5   3     2226.32     2568.31     80.10 o 
   4   5   3       33.85       54.17     19.40 o 
   5   5   3       39.64       54.93     19.01 o 
   6   5   3       12.51       27.10     19.79 o 
   7   5   3      125.42      146.07     21.12 o 
   8   5   3        9.96        9.33     20.16 o 
   9   5   3      141.82      139.75     22.72 o 
  10   5   3        0.20        0.17     22.73 o 
  11   5   3        0.33       -6.97     24.96 o 
 -13   6   3      110.29      132.64     55.55 o 
 -12   6   3       96.15      101.67     25.31 o 
 -11   6   3       69.13       78.89     23.41 o 
 -10   6   3       33.12       61.54     22.39 o 
  -9   6   3      160.25      144.85     21.37 o 
  -8   6   3        0.06        4.84     20.14 o 
  -7   6   3        3.24        2.47     18.41 o 
  -6   6   3       22.40       65.33     20.43 o 
  -5   6   3       77.07       86.56     22.07 o 
  -4   6   3       80.27       89.63     22.95 o 
  -3   6   3       10.75       17.92     27.07 o 
  -2   6   3        2.83      -12.09     28.06 o 
  -1   6   3      136.52      134.52     29.80 o 
   0   6   3      464.42      467.02     34.23 o 
   1   6   3      607.20      566.36     32.99 o 
   2   6   3     1653.96     1568.93     27.05 o 
   3   6   3        2.11        0.24     23.04 o 
   4   6   3        9.46       -4.63     20.41 o 
   5   6   3      181.50      185.49     19.71 o 
   6   6   3       19.19       52.36     19.96 o 
   7   6   3      610.33      585.53     25.62 o 
   8   6   3      178.01      183.30     21.54 o 
   9   6   3       38.12       48.55     22.21 o 
  10   6   3        0.01       14.85     24.22 o 
  11   6   3       11.13       61.57     24.33 o 
 -13   7   3      244.65      261.65     26.99 o 
 -12   7   3      204.64      224.11     29.11 o 
 -11   7   3      486.78      522.48     28.14 o 
 -10   7   3      540.80      514.38     25.78 o 
  -9   7   3      993.08      984.64     24.12 o 
  -8   7   3      995.68      992.94     34.10 o 
  -7   7   3      730.96      680.38     30.22 o 
  -6   7   3     1123.46     1032.07     41.68 o 
  -5   7   3      704.97      639.96     25.05 o 
  -4   7   3    13269.50    14104.76   1002.77 o 
  -3   7   3     2789.73     2907.52    132.63 o 
  -2   7   3     1766.20     1799.88     85.98 o 
  -1   7   3      806.28      758.23     32.35 o 
   0   7   3      330.04      354.47     26.82 o 
   1   7   3     1761.57     1962.59     36.65 o 
   2   7   3      879.33      824.25     25.80 o 
   3   7   3      304.21      342.15     24.20 o 
   4   7   3     1053.10     1022.96     34.57 o 
   5   7   3      311.78      313.03     24.03 o 
   6   7   3      266.71      244.19     20.02 o 
   7   7   3      157.46      187.67     25.21 o 
   8   7   3      313.95      298.20     23.28 o 
   9   7   3      534.30      508.20     22.80 o 
  10   7   3      243.37      273.82     31.66 o 
  11   7   3      436.56      391.68     38.79 o 
 -13   8   3       90.38      111.49     27.25 o 
 -12   8   3       68.88       78.92     31.69 o 
 -11   8   3       31.27       29.16     24.71 o 
 -10   8   3      135.73      146.60     22.90 o 
  -9   8   3       37.87       54.61     23.52 o 
  -8   8   3        8.72       22.47     21.51 o 
  -7   8   3      322.64      304.72     22.98 o 
  -6   8   3      631.81      635.85     24.05 o 
  -5   8   3     1578.67     1567.84     73.81 o 
  -4   8   3     3968.68     4055.17    286.30 o 
  -3   8   3     7174.08     7290.26    507.46 o 
  -2   8   3     4925.84     4589.70    276.23 o 
  -1   8   3     3429.49     3199.92     72.34 o 
   0   8   3     1883.60     1850.47     88.71 o 
   1   8   3      559.19      520.60     31.97 o 
   2   8   3    13222.63    13419.21    276.88 o 
   3   8   3     6163.38     6606.51    139.84 o 
   4   8   3     2483.30     2507.81     28.95 o 
   5   8   3      608.84      647.08     44.41 o 
   6   8   3      262.39      308.65     25.11 o 
   7   8   3      802.92      783.55     26.90 o 
   8   8   3       17.50       33.48     26.27 o 
   9   8   3      231.97      262.74     23.61 o 
  10   8   3       75.81       91.46     25.30 o 
  11   8   3       18.43       28.17     25.65 o 
 -13   9   3      244.15      225.77     49.12 o 
 -12   9   3      701.56      667.93     53.93 o 
 -11   9   3      285.38      247.45     24.51 o 
 -10   9   3      698.43      662.31     39.29 o 
  -9   9   3      885.56      831.91     24.43 o 
  -8   9   3      385.57      373.84     24.26 o 
  -7   9   3      307.37      322.60     23.75 o 
  -6   9   3      721.53      681.73     29.56 o 
  -5   9   3     3346.23     3446.19    179.56 o 
  -4   9   3     1806.56     1779.26    133.00 o 
  -3   9   3      820.74      779.14     73.43 o 
  -2   9   3       97.65       94.05     40.37 o 
  -1   9   3        0.82       18.51     30.56 o 
   0   9   3        0.53       37.46     27.27 o 
   1   9   3      310.50      330.49     32.15 o 
   2   9   3      825.08      806.42     38.96 o 
   3   9   3     1528.93     1615.95     55.92 o 
   4   9   3        5.77        5.85     24.28 o 
   5   9   3        5.46        7.40     31.33 o 
   6   9   3      131.67      188.67     25.48 o 
   7   9   3      417.15      433.91     27.00 o 
   8   9   3      272.50      329.12     27.50 o 
   9   9   3      374.13      398.25     28.60 o 
  10   9   3       47.07       37.62     29.24 o 
 -12  10   3        0.19       31.47     27.28 o 
 -11  10   3        0.27       21.56     24.12 o 
 -10  10   3        3.52       39.98     24.01 o 
  -9  10   3       44.53       41.61     24.47 o 
  -8  10   3      329.17      321.64     25.37 o 
  -7  10   3      429.34      414.42     36.61 o 
  -6  10   3      166.10      167.19     26.96 o 
  -5  10   3       11.57       37.53     27.38 o 
  -4  10   3       87.91       82.80     28.55 o 
  -3  10   3     1279.32     1200.06     71.26 o 
  -2  10   3      284.38      267.32     39.66 o 
  -1  10   3     1020.64      944.20     33.21 o 
   0  10   3      194.74      194.11     27.78 o 
   1  10   3        1.39        3.51     26.36 o 
   2  10   3      271.49      291.26     27.78 o 
   3  10   3      159.27      197.12     26.03 o 
   4  10   3     1435.32     1459.30     42.15 o 
   5  10   3      969.31      967.81     34.86 o 
   6  10   3      163.21      170.21     26.32 o 
   7  10   3       66.31       69.40     27.16 o 
   8  10   3      113.48      112.40     28.40 o 
   9  10   3       16.38       33.62     27.61 o 
  10  10   3        0.18       32.05     27.98 o 
 -12  11   3        4.90       48.02     28.83 o 
 -11  11   3      187.81      192.43     28.50 o 
 -10  11   3       40.59        9.17     28.98 o 
  -9  11   3       49.41       76.15     26.39 o 
  -8  11   3       84.07      169.28     57.43 o 
  -7  11   3        3.51       34.24     27.30 o 
  -6  11   3      238.97      290.23     26.83 o 
  -5  11   3       19.59       28.82     30.01 o 
  -4  11   3      399.71      430.21     29.75 o 
  -3  11   3        0.40       -9.03     29.67 o 
  -2  11   3       24.21       48.11     40.02 o 
  -1  11   3       27.95       21.77     37.71 o 
   0  11   3      148.74      157.27     29.16 o 
   1  11   3       98.10       61.92     26.52 o 
   2  11   3      208.34      197.34     27.21 o 
   3  11   3      935.31      913.94     30.65 o 
   4  11   3      137.91      159.60     26.64 o 
   5  11   3       61.46      102.33     27.22 o 
   6  11   3       98.53      100.91     25.63 o 
   7  11   3       70.62      102.99     27.82 o 
   8  11   3      205.73      207.64     28.85 o 
   9  11   3      109.68      101.11     29.69 o 
  10  11   3       13.09      -27.25     31.18 o 
 -12  12   3       68.59      126.15     30.69 o 
 -11  12   3      229.35      251.59     36.37 o 
 -10  12   3       67.47       63.16     45.74 o 
  -9  12   3       19.44        9.63     28.00 o 
  -8  12   3       19.27        4.74     25.34 o 
  -7  12   3       93.71      110.86     28.74 o 
  -6  12   3      518.39      532.30     30.11 o 
  -5  12   3      436.43      426.68     49.71 o 
  -4  12   3      315.86      302.49     32.38 o 
  -3  12   3      672.13      602.81     30.26 o 
  -2  12   3      687.98      675.90     39.90 o 
  -1  12   3     1080.28     1034.75     49.17 o 
   0  12   3     1672.86     1530.55     34.13 o 
   1  12   3      850.41      794.28     31.27 o 
   2  12   3      625.23      630.83     25.44 o 
   3  12   3     2291.17     2253.77     33.03 o 
   4  12   3     2617.04     2498.94     34.92 o 
   5  12   3      483.59      548.02     28.24 o 
   6  12   3      139.41      191.50     29.25 o 
   7  12   3       29.99       77.31     28.48 o 
   8  12   3        1.21       11.66     30.12 o 
   9  12   3      132.06      179.16     31.84 o 
 -11  13   3      445.88      371.08     30.99 o 
 -10  13   3      521.38      560.62     73.84 o 
  -9  13   3      798.56      786.14     38.93 o 
  -8  13   3      785.65      769.91     52.53 o 
  -7  13   3      797.32      817.31     62.18 o 
  -6  13   3     1977.19     1892.70     88.91 o 
  -5  13   3     1636.03     1643.29    132.14 o 
  -4  13   3      793.41      742.70     64.25 o 
  -3  13   3      581.30      565.33     35.79 o 
  -2  13   3      539.90      533.15     39.59 o 
  -1  13   3      208.44      173.91     36.55 o 
   0  13   3       31.00       -0.66     32.99 o 
   1  13   3       25.95       19.43     30.38 o 
   2  13   3      161.43      160.84     26.07 o 
   3  13   3      111.57      122.55     25.89 o 
   4  13   3      556.51      554.62     29.77 o 
   5  13   3      394.40      401.78     29.45 o 
   6  13   3      182.57      258.91     31.15 o 
   7  13   3      143.51      189.13     30.78 o 
   8  13   3       86.28      117.90     29.65 o 
   9  13   3      367.69      402.06     33.71 o 
 -11  14   3       81.00      102.73     44.55 o 
 -10  14   3       83.38       87.29     28.43 o 
  -9  14   3       55.52       74.05     29.18 o 
  -8  14   3       33.74       29.06     31.22 o 
  -7  14   3       74.22       70.38     30.85 o 
  -6  14   3      429.65      411.54     33.55 o 
  -5  14   3      932.09      843.56     56.06 o 
  -4  14   3      263.95      242.89     31.16 o 
  -3  14   3      594.18      575.43     43.15 o 
  -2  14   3      770.48      714.19     41.71 o 
  -1  14   3     1080.92     1084.54     80.49 o 
   0  14   3     1106.76     1007.25     36.41 o 
   1  14   3     1041.89     1009.16     35.06 o 
   2  14   3      978.79      953.16     33.53 o 
   3  14   3      896.88      868.71     31.23 o 
   4  14   3      956.32      938.00     32.53 o 
   5  14   3      387.70      426.90     31.75 o 
   6  14   3      264.16      249.16     31.21 o 
   7  14   3      227.87      235.06     31.56 o 
   8  14   3      136.51       98.63     36.87 o 
 -10  15   3       45.01       46.88     31.55 o 
  -9  15   3       70.00      103.69     33.03 o 
  -8  15   3       94.98      130.90     34.39 o 
  -7  15   3       96.40      161.51     33.25 o 
  -6  15   3       61.47       94.73     32.90 o 
  -5  15   3      456.39      428.42     33.58 o 
  -4  15   3      192.92      139.26     69.89 o 
  -3  15   3      113.54       95.26     42.65 o 
  -2  15   3       10.40       32.03     40.16 o 
  -1  15   3       66.79       74.03     37.61 o 
   0  15   3       76.02       63.43     40.63 o 
   1  15   3       20.55        3.50     31.27 o 
   2  15   3       41.18       48.05     28.10 o 
   3  15   3       10.21       15.86     27.37 o 
   4  15   3        1.19       44.77     27.93 o 
   5  15   3       14.72       56.57     31.10 o 
   6  15   3       48.92       41.54     32.52 o 
   7  15   3      206.28      202.28     32.74 o 
   8  15   3       11.08       25.82     33.53 o 
  -9  16   3       13.55        0.96     33.62 o 
  -8  16   3       97.94       86.97     35.19 o 
  -7  16   3       43.47       96.47     49.48 o 
  -6  16   3        3.22      100.34     33.39 o 
  -5  16   3      186.15      187.21     47.40 o 
  -4  16   3       58.04      104.57     43.91 o 
  -3  16   3       22.09       73.41     49.07 o 
  -2  16   3       11.36       42.50     43.96 o 
  -1  16   3        7.60        0.92     42.21 o 
   0  16   3       14.83       12.53     42.38 o 
   1  16   3       24.54       49.88     33.52 o 
   2  16   3       26.73       58.97     29.69 o 
   3  16   3        5.30       12.98     28.51 o 
   4  16   3        3.96        3.95     28.92 o 
   5  16   3        4.46       24.02     29.35 o 
   6  16   3        0.70       16.54     32.85 o 
   7  16   3        0.03       25.80     34.41 o 
  -8  17   3      203.99      195.01     45.28 o 
  -7  17   3      167.55      215.98     35.74 o 
  -6  17   3      229.15      210.62     35.36 o 
  -5  17   3       21.08       77.02     33.66 o 
  -4  17   3      204.93      154.20     46.39 o 
  -3  17   3       36.22       29.85     51.25 o 
  -2  17   3       83.28      137.81     46.19 o 
  -1  17   3        7.61       34.36     40.69 o 
   0  17   3        1.45      -14.60     42.26 o 
   1  17   3        0.22       28.58     36.01 o 
   2  17   3       86.93      100.73     30.73 o 
   3  17   3       21.56       72.20     30.17 o 
   4  17   3       41.09       52.96     29.76 o 
   5  17   3        2.76      -22.23     28.27 o 
   6  17   3       57.54       72.20     30.17 o 
  -8  18   3       48.84       40.69     38.30 o 
  -7  18   3       58.20       69.20     57.50 o 
  -6  18   3       97.39       93.78     36.38 o 
  -5  18   3       93.47       65.31     48.11 o 
  -4  18   3       73.74       76.04     47.61 o 
  -3  18   3      369.09      350.29     54.28 o 
  -2  18   3      446.58      490.89     54.49 o 
  -1  18   3      464.78      492.85     59.50 o 
   0  18   3      457.85      438.55     59.67 o 
   1  18   3      527.64      460.12     44.61 o 
   2  18   3      231.35      223.16     31.91 o 
   3  18   3      123.59      168.22     30.95 o 
   4  18   3       93.08      115.16     31.72 o 
   5  18   3       56.87       74.93     31.14 o 
  -6  19   3       90.28       85.46     73.08 o 
  -5  19   3       72.52      129.16     49.73 o 
  -4  19   3      203.98      271.07     56.06 o 
  -3  19   3       14.96       27.62     55.95 o 
  -2  19   3        0.62      -43.36     54.49 o 
  -1  19   3       77.62       68.95     44.87 o 
   0  19   3      134.84      196.37     46.07 o 
   1  19   3        1.12      -13.52     37.26 o 
   2  19   3       23.25       28.29     33.42 o 
   3  19   3        0.14       17.70     32.39 o 
   4  19   3       19.51       39.01     32.08 o 
  -5  20   3      110.77      113.48     58.84 o 
  -4  20   3        0.44       33.74     58.48 o 
  -3  20   3        0.53       23.12     57.32 o 
  -2  20   3       64.19       22.72     58.18 o 
  -1  20   3      208.50      198.28     52.45 o 
   0  20   3       75.13      123.23     48.53 o 
   1  20   3       49.43       73.09     39.51 o 
   2  20   3       69.05       73.74     37.13 o 
   3  20   3       77.11       68.50     35.02 o 
  -2  21   3        5.08       79.88     60.76 o 
  -1  21   3       19.26      -42.80     61.16 o 
   0  21   3       30.16       79.26     51.85 o 
 -14   0   4      184.14      169.85     36.92 o 
 -13   0   4      673.28      703.74     63.54 o 
 -12   0   4      493.99      485.48     32.13 o 
 -11   0   4     1205.82     1217.96     34.10 o 
 -10   0   4       99.91      113.88     29.88 o 
  -9   0   4     1518.64     1522.06     57.80 o 
  -8   0   4     1113.35     1095.35     41.64 o 
  -7   0   4     1911.50     1859.50     77.71 o 
  -6   0   4       89.91       36.31     25.85 o 
  -5   0   4       41.65       37.70     26.33 o 
  -4   0   4       18.95       24.61     29.00 o 
  -3   0   4     1615.14     1673.89     71.03 o 
  -2   0   4     2383.57     2266.24     57.88 o 
   0   0   4       60.03       73.36     37.94 o 
   1   0   4     3615.77     3700.10    187.77 o 
   2   0   4      123.42       89.98     25.67 o 
   3   0   4      187.26      117.86     28.12 o 
   4   0   4      317.30      368.46     26.98 o 
   5   0   4      534.73      547.20     75.68 o 
   6   0   4     2045.26     2037.45    196.55 o 
   7   0   4     1749.03     1669.43    210.92 o 
   8   0   4     1128.51     1058.22     80.36 o 
   9   0   4      167.86      150.34     30.20 o 
  10   0   4       52.52       60.10     29.22 o 
  11   0   4      145.79      176.81     33.37 o 
 -14   1   4        1.65       -3.20     26.11 o 
 -13   1   4        4.57       10.82     24.84 o 
 -12   1   4       21.22       17.70     23.53 o 
 -11   1   4       54.36       76.62     22.35 o 
 -10   1   4      168.33      152.91     20.58 o 
  -9   1   4      480.88      471.00     20.94 o 
  -8   1   4      257.46      264.70     19.79 o 
  -7   1   4     2186.59     2229.21     46.96 o 
  -6   1   4      863.18      752.88     33.96 o 
  -5   1   4     1197.52     1124.44     25.79 o 
  -4   1   4      661.79      653.22     21.98 o 
  -3   1   4       67.04      127.77     22.96 o 
  -2   1   4      592.28      493.72     32.24 o 
   0   1   4     3789.13     3845.53     60.58 o 
   1   1   4     3144.72     3133.60    114.11 o 
   2   1   4     5248.08     5599.42    225.97 o 
   3   1   4      426.91      573.16     21.75 o 
   4   1   4        4.64       26.12     18.59 o 
   5   1   4      138.81      148.70     18.97 o 
   6   1   4      389.23      359.48     20.16 o 
   7   1   4       47.52       28.88     20.92 o 
   8   1   4       69.92      123.04     21.60 o 
   9   1   4      294.77      302.48     27.91 o 
  10   1   4       18.16        7.89     21.30 o 
  11   1   4       39.96       36.64     22.47 o 
 -14   2   4      142.40      166.02     25.08 o 
 -13   2   4      194.26      182.88     25.48 o 
 -12   2   4        5.83       24.11     23.57 o 
 -11   2   4      130.16      130.91     21.72 o 
 -10   2   4       56.74       64.40     21.93 o 
  -9   2   4       17.06       -0.21     21.47 o 
  -8   2   4      336.55      349.94     19.23 o 
  -7   2   4      101.21      115.19     19.72 o 
  -6   2   4       28.43       34.02     19.20 o 
  -5   2   4        0.59        8.49     19.06 o 
  -4   2   4      235.96      256.17     21.35 o 
  -3   2   4      914.13      877.18     32.76 o 
  -2   2   4     1924.48     1773.02     52.31 o 
  -1   2   4      529.56      545.88     50.64 o 
   0   2   4      311.97      309.15     30.58 o 
   1   2   4       18.23       26.77     23.24 o 
   2   2   4      158.31      143.20     19.08 o 
   3   2   4     1857.30     2055.29     96.28 o 
   4   2   4      459.65      487.98     23.06 o 
   5   2   4      665.85      694.51     42.57 o 
   6   2   4      194.32      233.72     19.54 o 
   7   2   4      168.29      168.52     21.93 o 
   8   2   4       58.37       77.35     29.22 o 
   9   2   4       12.72       13.07     22.07 o 
  10   2   4       46.39       45.10     22.26 o 
  11   2   4        7.41       21.64     24.48 o 
 -14   3   4        4.69      -18.32     26.61 o 
 -13   3   4        1.35       19.69     22.95 o 
 -12   3   4       11.35        9.99     23.21 o 
 -11   3   4       41.45       42.93     22.08 o 
 -10   3   4      135.97      131.02     20.79 o 
  -9   3   4        4.66       20.17     20.68 o 
  -8   3   4       63.44       69.27     20.25 o 
  -7   3   4       48.93       64.41     18.93 o 
  -6   3   4       87.16      121.72     20.44 o 
  -5   3   4     2183.59     2419.94     79.57 o 
  -4   3   4       91.35       82.76     19.98 o 
  -3   3   4     2977.11     3197.09    114.81 o 
  -2   3   4       98.44      112.52     42.19 o 
  -1   3   4      330.88      336.33     52.61 o 
   0   3   4      254.84      260.12     30.30 o 
   1   3   4        1.20        5.57     21.79 o 
   2   3   4      765.29      859.30     38.50 o 
   3   3   4       31.17       48.46     18.26 o 
   4   3   4        0.18       -3.25     19.57 o 
   5   3   4      173.35      187.16     18.86 o 
   6   3   4       19.76       13.03     18.66 o 
   7   3   4        0.78       20.02     21.28 o 
   8   3   4      263.91      302.24     22.25 o 
   9   3   4       35.71       61.87     21.56 o 
  10   3   4      338.47      306.08     24.55 o 
  11   3   4      204.61      198.61     22.30 o 
 -14   4   4      212.35      268.41     26.65 o 
 -13   4   4      544.78      489.96     30.15 o 
 -12   4   4      188.41      202.98     34.29 o 
 -11   4   4      148.30      182.58     22.44 o 
 -10   4   4        6.36        8.26     21.12 o 
  -9   4   4      786.14      756.52     29.01 o 
  -8   4   4      419.89      441.36     22.29 o 
  -7   4   4      636.86      630.62     29.42 o 
  -6   4   4     1391.53     1512.77     47.54 o 
  -5   4   4        1.51       36.14     21.56 o 
  -4   4   4        8.41       13.46     20.91 o 
  -3   4   4      165.36      147.81     26.51 o 
  -2   4   4      381.07      452.60     36.57 o 
  -1   4   4      871.23      897.84     53.32 o 
   0   4   4       91.59       84.36     31.13 o 
   1   4   4      930.33      889.62     28.64 o 
   2   4   4      263.68      349.23     23.57 o 
   3   4   4      556.83      549.76     25.91 o 
   4   4   4     2618.91     2772.39    115.29 o 
   5   4   4     2060.97     2098.31    103.84 o 
   6   4   4      629.21      611.59     29.12 o 
   7   4   4       93.28      101.77     20.26 o 
   8   4   4      662.41      618.84     25.80 o 
   9   4   4      230.11      257.86     47.98 o 
  10   4   4       70.68      145.39     23.38 o 
  11   4   4        2.10       31.38     26.42 o 
 -14   5   4        0.10      -16.82     24.82 o 
 -13   5   4        6.01       54.32     24.98 o 
 -12   5   4       12.92       13.58     24.36 o 
 -11   5   4       97.50       98.69     21.66 o 
 -10   5   4       11.55       43.99     21.64 o 
  -9   5   4      241.10      221.11     21.45 o 
  -8   5   4      790.51      763.72     28.41 o 
  -7   5   4      866.58      879.83     23.68 o 
  -6   5   4      372.50      357.54     22.71 o 
  -5   5   4     3007.13     2857.86    103.79 o 
  -4   5   4     8631.42     9096.21    373.90 o 
  -3   5   4     7608.30     7787.81    239.32 o 
  -2   5   4     3726.40     3680.62     49.94 o 
  -1   5   4     3743.78     3468.77    173.84 o 
   0   5   4     3383.12     3496.54    255.01 o 
   1   5   4      234.47      170.40     23.88 o 
   2   5   4     1439.66     1324.30     39.48 o 
   3   5   4     1299.47     1283.97     44.73 o 
   4   5   4     1185.54     1223.01     33.02 o 
   5   5   4      338.07      341.53     19.92 o 
   6   5   4      344.36      355.50     34.87 o 
   7   5   4      143.92      133.74     20.65 o 
   8   5   4       28.10        4.70     21.17 o 
   9   5   4       16.90       36.50     22.22 o 
  10   5   4       84.88      122.16     23.18 o 
  11   5   4        0.24       37.87     24.20 o 
 -13   6   4      339.76      318.49     24.10 o 
 -12   6   4      461.06      410.15     25.67 o 
 -11   6   4     1211.54     1073.71     34.58 o 
 -10   6   4      199.23      251.06     23.19 o 
  -9   6   4      838.09      853.92     49.06 o 
  -8   6   4     1750.75     1699.49     55.85 o 
  -7   6   4      350.96      353.30     22.67 o 
  -6   6   4      219.19      225.67     23.33 o 
  -5   6   4      323.66      319.82     22.62 o 
  -4   6   4     1050.36     1164.85     95.16 o 
  -3   6   4      933.81     1022.45     55.27 o 
  -2   6   4       21.52       22.04     36.97 o 
  -1   6   4      125.46      158.41     26.52 o 
   0   6   4     1162.55     1275.85    115.40 o 
   1   6   4      559.01      584.05     26.54 o 
   2   6   4       21.35       63.65     23.28 o 
   3   6   4      940.53      959.17     37.30 o 
   4   6   4      462.85      449.82     24.61 o 
   5   6   4     1264.09     1349.44     62.66 o 
   6   6   4     1503.63     1525.08     62.49 o 
   7   6   4      795.93      834.73     37.47 o 
   8   6   4      739.40      766.27     24.17 o 
   9   6   4      733.20      677.50     24.18 o 
  10   6   4      617.89      605.70     44.34 o 
  11   6   4       16.97       50.89     33.23 o 
 -13   7   4       36.79       16.20     26.95 o 
 -12   7   4      105.63      120.04     28.91 o 
 -11   7   4       57.75       24.54     23.33 o 
 -10   7   4      106.89      112.10     24.48 o 
  -9   7   4       70.30       68.22     22.24 o 
  -8   7   4      103.75       84.56     23.02 o 
  -7   7   4      330.04      333.39     22.41 o 
  -6   7   4     1779.54     1863.69    101.43 o 
  -5   7   4     2067.65     2156.07     97.98 o 
  -4   7   4     3665.47     3855.49    312.33 o 
  -3   7   4     1072.07     1079.28     66.88 o 
  -2   7   4     1754.68     1769.38     44.27 o 
  -1   7   4     1071.71     1098.56     45.23 o 
   0   7   4     1248.78     1292.14     61.04 o 
   1   7   4      258.49      241.63     30.42 o 
   2   7   4       32.67       21.48     22.77 o 
   3   7   4      467.14      469.25     25.35 o 
   4   7   4      605.41      635.98     24.93 o 
   5   7   4      556.59      544.56     28.43 o 
   6   7   4       58.27       79.17     25.34 o 
   7   7   4       49.11       82.19     25.82 o 
   8   7   4        3.12       50.58     23.50 o 
   9   7   4       79.94       81.90     22.89 o 
  10   7   4        2.79        9.20     27.61 o 
 -13   8   4        2.22       42.54     29.30 o 
 -12   8   4       45.90       51.38     26.96 o 
 -11   8   4        0.17       26.48     25.08 o 
 -10   8   4      203.06      197.04     22.72 o 
  -9   8   4        4.42       16.24     24.30 o 
  -8   8   4        3.63        7.80     22.62 o 
  -7   8   4       15.54       42.58     23.96 o 
  -6   8   4       44.00       58.58     24.97 o 
  -5   8   4     1450.26     1604.11    189.89 o 
  -4   8   4       97.50       97.57     29.94 o 
  -3   8   4      728.41      816.72     82.44 o 
  -2   8   4      349.52      318.47     37.03 o 
  -1   8   4     1375.85     1406.67     47.50 o 
   0   8   4       66.95       62.55     26.32 o 
   1   8   4       19.42       33.58     31.18 o 
   2   8   4      519.76      529.68     27.25 o 
   3   8   4      155.10      160.67     25.85 o 
   4   8   4       29.66       12.60     24.28 o 
   5   8   4       22.42       44.36     31.70 o 
   6   8   4        1.72       -0.34     25.68 o 
   7   8   4       14.75      -15.86     26.50 o 
   8   8   4        2.34      -12.49     25.98 o 
   9   8   4       10.13       29.32     26.89 o 
  10   8   4        8.98       71.08     29.57 o 
 -13   9   4       28.72       78.86     47.41 o 
 -12   9   4        3.24       65.59     28.16 o 
 -11   9   4       90.07      116.70     23.82 o 
 -10   9   4       91.62      139.04     25.08 o 
  -9   9   4      247.39      219.31     23.93 o 
  -8   9   4      294.10      285.95     23.76 o 
  -7   9   4      328.10      336.58     31.07 o 
  -6   9   4      381.68      381.07     27.48 o 
  -5   9   4     2153.54     2330.38    184.86 o 
  -4   9   4     2134.09     2162.50    198.27 o 
  -3   9   4     3938.24     3775.52    239.22 o 
  -2   9   4      598.47      599.91     37.94 o 
  -1   9   4      123.75      113.31     30.42 o 
   0   9   4      447.27      420.89     28.02 o 
   1   9   4      579.80      596.11     35.84 o 
   2   9   4      921.40      929.78     36.41 o 
   3   9   4      241.17      250.72     26.08 o 
   4   9   4      276.66      276.85     27.29 o 
   5   9   4        8.52       17.11     33.95 o 
   6   9   4        3.28       26.83     26.10 o 
   7   9   4        0.13       28.70     27.01 o 
   8   9   4       14.46       13.83     27.78 o 
   9   9   4        6.27       73.09     29.04 o 
  10   9   4        0.26       53.73     39.91 o 
 -12  10   4      335.20      330.56     30.69 o 
 -11  10   4     1741.95     1504.17     76.09 o 
 -10  10   4     1181.99     1079.64     60.82 o 
  -9  10   4      429.09      422.48     26.73 o 
  -8  10   4      140.75      125.27     26.29 o 
  -7  10   4      409.28      439.85     29.03 o 
  -6  10   4      714.95      691.98     29.43 o 
  -5  10   4      101.77       20.16     42.55 o 
  -4  10   4      154.76      116.32     29.74 o 
  -3  10   4      407.63      482.29     43.00 o 
  -2  10   4      427.41      378.27     43.91 o 
  -1  10   4       75.07       65.91     31.20 o 
   0  10   4        7.38       10.46     28.00 o 
   1  10   4      191.23      205.81     36.04 o 
   2  10   4     1481.91     1421.66     72.93 o 
   3  10   4     3444.58     3420.22    188.94 o 
   4  10   4     1553.97     1512.86     62.00 o 
   5  10   4      494.06      539.89     26.93 o 
   6  10   4      500.45      495.01     26.35 o 
   7  10   4      483.36      506.68     28.43 o 
   8  10   4      438.89      468.54     29.16 o 
   9  10   4      235.77      257.11     29.90 o 
 -12  11   4       37.98       83.55     27.79 o 
 -11  11   4        1.37        6.77     27.98 o 
 -10  11   4       76.21       65.91     27.58 o 
  -9  11   4      350.77      313.31     29.67 o 
  -8  11   4      543.53      538.20     28.10 o 
  -7  11   4      345.99      376.31     30.83 o 
  -6  11   4      887.67      864.65     49.30 o 
  -5  11   4     1888.44     1797.82    119.75 o 
  -4  11   4     1513.36     1484.99     62.96 o 
  -3  11   4     4195.72     4147.93     60.76 o 
  -2  11   4     4103.98     3939.19     61.57 o 
  -1  11   4     2677.76     2622.62     41.46 o 
   0  11   4     2988.95     2771.50     86.50 o 
   1  11   4     2123.34     2142.90    102.01 o 
   2  11   4     2423.67     2427.18    123.21 o 
   3  11   4     1065.32     1058.57     54.40 o 
   4  11   4     1003.74      951.00     38.41 o 
   5  11   4      323.67      353.73     31.04 o 
   6  11   4      139.84      151.47     33.78 o 
   7  11   4       42.56       50.92     28.37 o 
   8  11   4       14.61       13.17     30.42 o 
   9  11   4        2.88       24.84     31.47 o 
 -12  12   4      498.06      531.21     36.29 o 
 -11  12   4      666.99      632.12     74.01 o 
 -10  12   4      131.71      141.67     28.77 o 
  -9  12   4      298.02      245.87     31.03 o 
  -8  12   4      206.11      242.53     28.80 o 
  -7  12   4      121.84      107.08     31.72 o 
  -6  12   4       27.10       27.64     50.74 o 
  -5  12   4       79.66      102.83     30.64 o 
  -4  12   4       33.79       62.03     47.05 o 
  -3  12   4       20.71       70.47     41.59 o 
  -2  12   4       73.73       64.61     41.94 o 
  -1  12   4       90.44       71.41     33.38 o 
   0  12   4       20.88        7.23     30.42 o 
   1  12   4        1.91       12.81     28.82 o 
   2  12   4        0.74      -13.27     29.58 o 
   3  12   4     1529.96     1478.66     98.13 o 
   4  12   4     1508.71     1373.70     41.01 o 
   5  12   4      189.23      220.17     28.06 o 
   6  12   4       20.19       52.48     28.50 o 
   7  12   4       87.10      117.47     30.45 o 
   8  12   4      184.05      200.76     31.14 o 
   9  12   4      140.58      169.53     32.36 o 
 -11  13   4       29.93       53.99     33.42 o 
 -10  13   4       71.87       46.36     38.32 o 
  -9  13   4       70.71       73.72     29.30 o 
  -8  13   4       27.07       84.84     32.88 o 
  -7  13   4        8.47       64.98     42.77 o 
  -6  13   4      130.71      160.25     31.48 o 
  -5  13   4        0.54       -4.95     30.82 o 
  -4  13   4      152.47      119.06     29.94 o 
  -3  13   4        9.07       20.34     41.94 o 
  -2  13   4      178.08      243.55     42.50 o 
  -1  13   4        6.93       55.14     41.83 o 
   0  13   4        0.81       11.60     31.34 o 
   1  13   4      124.76      130.78     29.47 o 
   2  13   4      166.95      155.08     25.31 o 
   3  13   4       75.64       65.23     38.43 o 
   4  13   4      251.52      183.15     38.32 o 
   5  13   4       14.08       20.04     28.38 o 
   6  13   4      147.48      139.05     30.36 o 
   7  13   4       51.60       29.82     30.95 o 
   8  13   4       36.25       15.99     31.38 o 
 -11  14   4       36.92       84.14     54.83 o 
 -10  14   4       92.48      123.50     34.18 o 
  -9  14   4      182.65      209.22     34.95 o 
  -8  14   4      239.17      248.12     31.38 o 
  -7  14   4      172.14      191.73     52.74 o 
  -6  14   4       96.69      118.70     32.13 o 
  -5  14   4      123.92       92.18     61.42 o 
  -4  14   4       37.35       53.53     41.38 o 
  -3  14   4       76.05       61.06     42.65 o 
  -2  14   4        5.88        0.10     44.07 o 
  -1  14   4        6.26       23.59     39.36 o 
   0  14   4       60.62       68.75     33.06 o 
   1  14   4      117.57      110.46     32.37 o 
   2  14   4      383.47      349.36     26.88 o 
   3  14   4       93.18       90.44     31.05 o 
   4  14   4       43.40      115.53     37.94 o 
   5  14   4        8.09       26.36     29.83 o 
   6  14   4        1.01       43.18     30.70 o 
   7  14   4        4.98        1.37     32.12 o 
   8  14   4      137.03      170.81     32.86 o 
 -10  15   4        0.83      -21.57     33.95 o 
  -9  15   4        9.48       25.68     32.36 o 
  -8  15   4       40.42       65.75     34.41 o 
  -7  15   4      212.67      188.74     33.89 o 
  -6  15   4      232.93      223.18     32.92 o 
  -5  15   4      640.48      596.19     33.74 o 
  -4  15   4      393.28      346.96     44.57 o 
  -3  15   4     1113.81     1064.95     48.26 o 
  -2  15   4      481.41      482.19     51.05 o 
  -1  15   4      500.91      488.12     42.51 o 
   0  15   4      698.40      746.96     55.93 o 
   1  15   4      870.05      825.20     47.86 o 
   2  15   4      361.52      354.70     29.53 o 
   3  15   4        3.27       -4.80     26.53 o 
   4  15   4      730.43      643.58     29.54 o 
   5  15   4      455.04      382.33     30.68 o 
   6  15   4      142.87      144.22     32.04 o 
   7  15   4       26.70       48.95     34.63 o 
  -9  16   4      223.78      269.43     36.64 o 
  -8  16   4      284.69      282.99     33.69 o 
  -7  16   4      154.56      121.24     34.48 o 
  -6  16   4      182.99      191.84     34.13 o 
  -5  16   4      182.10      110.84     33.45 o 
  -4  16   4       78.42      101.03     44.57 o 
  -3  16   4        9.12       68.35     44.07 o 
  -2  16   4        5.46       65.31     45.68 o 
  -1  16   4        8.55       12.89     41.98 o 
   0  16   4      130.96      120.59     44.73 o 
   1  16   4       60.52       69.49     34.56 o 
   2  16   4      134.53      147.27     29.27 o 
   3  16   4       53.21       64.31     27.90 o 
   4  16   4      232.33      244.89     29.42 o 
   5  16   4      674.30      594.64     30.06 o 
   6  16   4      299.48      304.86     34.16 o 
  -9  17   4      116.95      158.07     92.61 o 
  -8  17   4      268.68      254.66     36.68 o 
  -7  17   4      199.00      168.55     44.39 o 
  -6  17   4       86.62      139.64     34.65 o 
  -5  17   4      257.04      228.77     46.65 o 
  -4  17   4     1269.37     1261.60     50.69 o 
  -3  17   4      418.56      330.36     46.65 o 
  -2  17   4      195.28      256.55     47.35 o 
  -1  17   4      515.62      460.19     45.68 o 
   0  17   4      472.59      474.35     78.11 o 
   1  17   4      196.86      229.85     37.83 o 
   2  17   4        1.78       14.61     39.55 o 
   3  17   4       13.40       55.17     30.91 o 
   4  17   4      131.10      167.42     30.20 o 
   5  17   4       78.61      112.21     30.02 o 
   6  17   4        8.44       18.51     30.74 o 
  -8  18   4        4.81       -2.09     67.62 o 
  -7  18   4        0.99       -1.50     36.36 o 
  -6  18   4        0.11       10.77     35.19 o 
  -5  18   4        0.03       57.17     46.49 o 
  -4  18   4       22.49       42.90     47.61 o 
  -3  18   4        0.18      -16.85     47.15 o 
  -2  18   4        1.56       -6.78     53.22 o 
  -1  18   4       22.18       47.66     55.14 o 
   0  18   4       20.93       28.65     47.08 o 
   1  18   4        1.84       28.51     33.31 o 
   2  18   4       75.26       60.54     31.89 o 
   3  18   4        1.85       13.79     31.31 o 
   4  18   4        7.85       -0.95     30.00 o 
   5  18   4       18.66       14.91     31.72 o 
  -6  19   4       38.57       15.23     49.12 o 
  -5  19   4       23.74      -24.79     49.23 o 
  -4  19   4      189.23      150.76     49.28 o 
  -3  19   4        1.72       -2.38     55.04 o 
  -2  19   4       41.46       13.25     55.50 o 
  -1  19   4       90.62       19.88     51.91 o 
   0  19   4       76.91       76.80     49.88 o 
   1  19   4       20.53       27.49     36.66 o 
   2  19   4       36.86       34.00     32.65 o 
   3  19   4        2.49       44.98     33.10 o 
  -5  20   4        8.14       35.46     51.70 o 
  -4  20   4       22.88       60.91     51.55 o 
  -3  20   4       86.67       70.32     58.38 o 
  -2  20   4        0.99      -56.46     51.50 o 
  -1  20   4        3.34        8.80     59.14 o 
   0  20   4        0.13       47.44     53.66 o 
   1  20   4        4.67      -23.10     41.23 o 
   2  20   4       10.82       49.78     35.79 o 
 -14   1   5       98.17       92.48     26.40 o 
 -13   1   5      250.40      255.06     25.20 o 
 -12   1   5      439.79      460.19     31.79 o 
 -11   1   5      512.38      545.09     24.85 o 
 -10   1   5        1.18       18.90     21.47 o 
  -9   1   5      146.15      169.06     21.14 o 
  -8   1   5       29.72       35.07     19.61 o 
  -7   1   5        1.23        9.42     19.03 o 
  -6   1   5        0.10        1.32     19.14 o 
  -5   1   5        1.48        1.54     19.46 o 
  -4   1   5       96.92       95.19     21.23 o 
  -3   1   5      895.20      985.65     32.66 o 
  -1   1   5     1488.24     1529.93     49.78 o 
   0   1   5     2261.34     2383.04     50.16 o 
   1   1   5     1422.83     1380.48     58.37 o 
   2   1   5      276.18      283.65     18.80 o 
   3   1   5      136.79       93.80     20.62 o 
   4   1   5      134.72      100.73     20.76 o 
   5   1   5     1191.33     1174.27     77.14 o 
   6   1   5     1199.28     1234.15     71.05 o 
   7   1   5      505.40      524.31     39.30 o 
   8   1   5      215.51      205.15     25.78 o 
   9   1   5       31.33       41.83     21.73 o 
  10   1   5        9.88       40.73     23.23 o 
 -14   2   5       50.70       54.62     26.91 o 
 -13   2   5      156.03      155.92     25.57 o 
 -12   2   5      696.79      660.80     29.35 o 
 -11   2   5       33.87       62.49     22.78 o 
 -10   2   5      870.11      889.55     37.61 o 
  -9   2   5      616.21      620.78     33.24 o 
  -8   2   5     2268.34     2310.56     61.65 o 
  -7   2   5     4706.94     4644.51    146.82 o 
  -6   2   5     2047.49     1959.82     70.44 o 
  -5   2   5      914.46      871.70     31.15 o 
  -4   2   5      255.35      160.74     22.78 o 
  -3   2   5     9117.00     9488.73    253.16 o 
  -2   2   5     5070.43     4629.66     63.69 o 
  -1   2   5     3765.05     3659.52     63.85 o 
   0   2   5     2509.77     2280.25     64.83 o 
   1   2   5      393.94      357.27     23.31 o 
   2   2   5      636.03      610.29     28.43 o 
   3   2   5     1183.93     1357.10     62.10 o 
   4   2   5       52.97       63.95     19.00 o 
   5   2   5      128.01      169.31     20.72 o 
   6   2   5      122.38      132.55     20.47 o 
   7   2   5      139.85      138.45     21.87 o 
   8   2   5       59.99       75.93     21.08 o 
   9   2   5       58.85       73.22     23.95 o 
  10   2   5        3.93       10.24     24.10 o 
 -14   3   5      559.52      513.24     26.90 o 
 -13   3   5      250.58      237.65     23.98 o 
 -12   3   5      253.67      297.34     25.05 o 
 -11   3   5      552.90      536.73     34.93 o 
 -10   3   5      625.14      613.40     23.95 o 
  -9   3   5     1203.82     1252.54     40.33 o 
  -8   3   5      564.99      612.48     28.38 o 
  -7   3   5      831.36      902.65     46.92 o 
  -6   3   5        1.42       11.44     19.41 o 
  -5   3   5      874.40      950.88     45.95 o 
  -4   3   5     1405.45     1581.95     56.27 o 
  -3   3   5      920.60      966.97     46.11 o 
  -2   3   5       37.10       32.11     28.59 o 
  -1   3   5      837.07      826.00     49.63 o 
   0   3   5     4576.40     4460.74    138.92 o 
   1   3   5     4108.51     4256.82    136.13 o 
   2   3   5     1096.08     1037.26     45.90 o 
   3   3   5     2513.26     2601.27    132.48 o 
   4   3   5      503.91      464.44     23.54 o 
   5   3   5      642.02      645.24     39.99 o 
   6   3   5     1003.45      974.27     42.16 o 
   7   3   5      966.91      934.14     69.20 o 
   8   3   5      859.84      855.29     52.39 o 
   9   3   5      211.93      227.95     26.79 o 
  10   3   5      307.94      288.53     24.27 o 
 -14   4   5        2.99        6.87     27.04 o 
 -13   4   5       13.11       60.58     34.48 o 
 -12   4   5      264.60      254.10     25.34 o 
 -11   4   5      256.46      267.54     32.59 o 
 -10   4   5      504.74      494.54     20.84 o 
  -9   4   5       80.54       86.78     22.09 o 
  -8   4   5     1140.04     1100.62     35.76 o 
  -7   4   5     1285.10     1254.52     34.06 o 
  -6   4   5     1628.58     1561.17     56.78 o 
  -5   4   5     1999.49     1871.38     75.17 o 
  -4   4   5     4960.24     5039.54    229.59 o 
  -3   4   5     8047.27     8669.61    507.53 o 
  -2   4   5      294.65      283.68     33.42 o 
  -1   4   5     3569.52     3701.82     66.93 o 
   0   4   5     3536.28     3500.11    237.43 o 
   1   4   5      852.98      830.24     49.57 o 
   2   4   5      175.39      179.90     23.53 o 
   3   4   5      668.67      722.47     27.72 o 
   4   4   5      147.25      170.40     19.40 o 
   5   4   5      377.07      368.60     21.31 o 
   6   4   5      153.11      146.61     22.46 o 
   7   4   5       15.19       25.13     22.74 o 
   8   4   5       40.13       42.03     22.23 o 
   9   4   5      104.86      108.53     25.68 o 
  10   4   5       21.24       67.92     23.15 o 
 -14   5   5       17.08       29.17     27.85 o 
 -13   5   5        1.93       16.23     26.10 o 
 -12   5   5        0.06        5.35     22.99 o 
 -11   5   5       48.39       43.06     23.98 o 
 -10   5   5      506.98      458.72     37.50 o 
  -9   5   5      257.06      311.83     21.80 o 
  -8   5   5       30.23       36.40     22.55 o 
  -7   5   5       65.92       67.61     20.14 o 
  -6   5   5       46.75       61.79     23.07 o 
  -5   5   5        0.22        0.25     22.90 o 
  -4   5   5     3722.25     4425.43    165.58 o 
  -3   5   5     2306.56     2388.33     76.76 o 
  -2   5   5     1460.35     1453.51     38.10 o 
  -1   5   5      656.82      762.71     49.38 o 
   0   5   5        1.50       -4.61     33.44 o 
   1   5   5       19.97       26.38     23.73 o 
   2   5   5       15.07       19.45     22.86 o 
   3   5   5      137.18      153.30     22.61 o 
   4   5   5       91.70      120.09     26.18 o 
   5   5   5        0.21       30.29     22.68 o 
   6   5   5      162.45      193.32     22.62 o 
   7   5   5       69.72      116.98     23.20 o 
   8   5   5       16.43       55.96     22.12 o 
   9   5   5        2.64       18.40     30.74 o 
  10   5   5      110.31       92.91     24.14 o 
 -14   6   5       12.58       37.01     26.17 o 
 -13   6   5       10.66       21.59     25.19 o 
 -12   6   5       59.50       70.27     22.56 o 
 -11   6   5        3.90       -8.74     23.91 o 
 -10   6   5     1490.61     1450.53     71.58 o 
  -9   6   5     1197.20     1175.03     41.58 o 
  -8   6   5      445.17      443.93     24.56 o 
  -7   6   5      136.38      142.83     23.14 o 
  -6   6   5      199.59      199.69     23.01 o 
  -5   6   5     1729.29     1756.14    105.82 o 
  -4   6   5      801.02      798.83     33.77 o 
  -3   6   5     1055.19     1085.29     37.16 o 
  -2   6   5       71.68       90.26     34.02 o 
  -1   6   5       49.27       29.58     31.38 o 
   0   6   5        1.26       -3.70     29.88 o 
   1   6   5      336.51      321.42     24.17 o 
   2   6   5        1.09       27.82     23.24 o 
   3   6   5      163.54      178.69     23.08 o 
   4   6   5       66.98       93.03     24.56 o 
   5   6   5      374.27      370.04     24.79 o 
   6   6   5       75.01       81.05     24.56 o 
   7   6   5       36.33       16.72     22.61 o 
   8   6   5       52.96       87.66     24.14 o 
   9   6   5       24.71       17.80     27.89 o 
  10   6   5       22.30       10.43     23.61 o 
 -13   7   5      128.51      118.16     26.79 o 
 -12   7   5      113.04       90.86     24.26 o 
 -11   7   5      123.29      140.69     24.42 o 
 -10   7   5      236.16      268.72     24.17 o 
  -9   7   5       54.03       75.70     22.06 o 
  -8   7   5        1.20        9.97     23.90 o 
  -7   7   5       26.13       17.14     22.40 o 
  -6   7   5        7.98        2.17     25.43 o 
  -5   7   5      276.54      275.90     26.78 o 
  -4   7   5     2550.39     2796.85    261.81 o 
  -3   7   5     1095.14     1115.54     42.04 o 
  -2   7   5      851.96      866.01     59.85 o 
  -1   7   5      664.51      610.31     40.63 o 
   0   7   5      422.32      419.78     40.57 o 
   1   7   5     2213.58     2256.27    105.64 o 
   2   7   5     1555.20     1586.95     46.95 o 
   3   7   5     2824.53     2936.20     96.08 o 
   4   7   5     1381.59     1401.03     54.34 o 
   5   7   5     2045.05     1933.96    136.39 o 
   6   7   5      617.39      644.50     43.47 o 
   7   7   5      454.86      501.19     33.91 o 
   8   7   5      270.21      268.89     26.65 o 
   9   7   5      126.81       85.78     29.47 o 
  10   7   5      269.32      224.33     28.37 o 
 -13   8   5       34.69       31.55     27.20 o 
 -12   8   5      502.37      461.66     41.39 o 
 -11   8   5      605.78      592.68     44.87 o 
 -10   8   5     1542.61     1405.94     70.43 o 
  -9   8   5       26.05       43.11     25.27 o 
  -8   8   5      917.17      905.72     43.49 o 
  -7   8   5     1850.33     1909.98     68.96 o 
  -6   8   5     1443.07     1371.21    179.09 o 
  -5   8   5     3439.10     3439.22    316.42 o 
  -4   8   5     2439.32     2353.02    206.94 o 
  -3   8   5     2927.54     2863.97     53.02 o 
  -2   8   5     1741.05     1641.96    113.73 o 
  -1   8   5     1769.16     1612.65     84.84 o 
   0   8   5      801.49      800.28     58.33 o 
   1   8   5     1826.22     1893.06     91.55 o 
   2   8   5      658.03      676.77     29.82 o 
   3   8   5      413.76      410.71     26.51 o 
   4   8   5      137.93      135.61     25.50 o 
   5   8   5       56.65       44.72     33.16 o 
   6   8   5       44.55       56.74     26.64 o 
   7   8   5        4.36       70.06     26.00 o 
   8   8   5        7.20       23.43     28.45 o 
   9   8   5       90.27      141.35     45.80 o 
 -13   9   5       11.72        8.64     28.83 o 
 -12   9   5       88.53      122.83     26.33 o 
 -11   9   5     1584.74     1456.26    107.32 o 
 -10   9   5     1093.61     1041.77     76.57 o 
  -9   9   5      141.70      104.29     25.04 o 
  -8   9   5      122.20      177.27     24.15 o 
  -7   9   5      293.28      324.07     27.71 o 
  -6   9   5      199.05      240.25     32.28 o 
  -5   9   5        5.54       29.95     39.21 o 
  -4   9   5       88.64       76.61     27.76 o 
  -3   9   5      934.75      932.95     45.33 o 
  -2   9   5      128.15      126.23     41.94 o 
  -1   9   5      255.29      233.50     30.47 o 
   0   9   5      423.78      385.40     28.62 o 
   1   9   5      569.10      589.13     28.84 o 
   2   9   5      410.77      407.40     26.40 o 
   3   9   5      409.00      442.38     26.21 o 
   4   9   5     1545.52     1555.74     76.06 o 
   5   9   5      917.74      873.42     28.13 o 
   6   9   5      247.98      269.17     27.50 o 
   7   9   5      314.65      361.66     28.26 o 
   8   9   5      277.20      294.32     29.31 o 
   9   9   5      185.62      185.56     31.02 o 
 -13  10   5       16.81       41.55     50.90 o 
 -12  10   5        7.84        0.33     27.42 o 
 -11  10   5        8.38       61.97     26.26 o 
 -10  10   5      127.00      165.48     27.91 o 
  -9  10   5        6.40       26.19     24.40 o 
  -8  10   5        2.03      -28.27     27.52 o 
  -7  10   5       49.31       16.95     28.08 o 
  -6  10   5       32.84       70.13     27.94 o 
  -5  10   5      396.91      401.78     27.01 o 
  -4  10   5      786.73      739.37     77.86 o 
  -3  10   5       37.18       42.14     36.93 o 
  -2  10   5      972.71      959.46     45.73 o 
  -1  10   5      640.39      620.41     31.85 o 
   0  10   5      323.15      277.99     29.14 o 
   1  10   5      140.35      170.21     34.75 o 
   2  10   5      129.38      138.29     27.50 o 
   3  10   5      469.47      502.34     44.59 o 
   4  10   5      136.42      108.55     28.78 o 
   5  10   5       43.51       58.48     26.93 o 
   6  10   5        6.95       26.26     26.33 o 
   7  10   5        0.02      -29.45     28.47 o 
   8  10   5       15.97       48.56     28.13 o 
   9  10   5       11.67        9.86     30.89 o 
 -12  11   5       29.58       47.92     30.10 o 
 -11  11   5        4.51       48.04     31.32 o 
 -10  11   5       67.91      121.02     27.02 o 
  -9  11   5      131.02      202.35     29.21 o 
  -8  11   5        4.66       61.53     39.31 o 
  -7  11   5       36.01       43.90     28.74 o 
  -6  11   5        1.79        5.38     28.33 o 
  -5  11   5        4.17      -19.94     27.74 o 
  -4  11   5       76.16      122.08     41.59 o 
  -3  11   5      149.14      145.75     42.50 o 
  -2  11   5      164.82      169.89     43.56 o 
  -1  11   5       51.43       19.05     32.87 o 
   0  11   5      144.05      122.31     30.47 o 
   1  11   5      261.66      257.81     29.63 o 
   2  11   5      136.99      166.22     28.63 o 
   3  11   5      959.71      920.78     77.60 o 
   4  11   5       21.48       19.80     27.08 o 
   5  11   5       68.04       67.40     27.60 o 
   6  11   5       17.32       57.24     28.38 o 
   7  11   5       32.51       45.06     29.17 o 
   8  11   5       35.09       65.64     30.35 o 
 -12  12   5      106.40      115.94     34.49 o 
 -11  12   5       95.74      142.41     32.97 o 
 -10  12   5       72.84      114.79     29.85 o 
  -9  12   5      193.63      231.88     61.67 o 
  -8  12   5      336.76      356.92     33.37 o 
  -7  12   5      287.34      325.58     32.11 o 
  -6  12   5      292.98      284.23     29.73 o 
  -5  12   5      808.98      784.85     66.20 o 
  -4  12   5      236.90      221.44     37.94 o 
  -3  12   5     1702.42     1672.65     49.53 o 
  -2  12   5     2071.13     2044.95     52.21 o 
  -1  12   5      560.56      595.80     35.83 o 
   0  12   5       40.39       56.83     31.23 o 
   1  12   5        4.20       -1.56     29.25 o 
   2  12   5      282.38      278.42     31.27 o 
   3  12   5        0.61       31.09     29.16 o 
   4  12   5        0.09       15.79     36.77 o 
   5  12   5       30.38       18.42     37.96 o 
   6  12   5        3.81       19.36     29.05 o 
   7  12   5       15.04       58.55     29.99 o 
   8  12   5       49.63       64.46     31.62 o 
 -11  13   5       98.55      165.57     37.40 o 
 -10  13   5      165.24      209.68     55.35 o 
  -9  13   5      268.84      286.87     60.18 o 
  -8  13   5       34.84       64.26     28.98 o 
  -7  13   5        1.14       72.68     29.95 o 
  -6  13   5        0.84       24.16     29.76 o 
  -5  13   5       13.40       31.50     31.57 o 
  -4  13   5        2.05      -55.60     42.95 o 
  -3  13   5      475.18      463.21     45.63 o 
  -2  13   5     1086.01      948.13     49.07 o 
  -1  13   5      190.65      204.18     36.50 o 
   0  13   5      316.14      310.06     33.41 o 
   1  13   5      694.33      669.00     33.05 o 
   2  13   5      547.10      536.91     32.03 o 
   3  13   5      545.48      529.00     61.45 o 
   4  13   5      391.37      403.16     36.50 o 
   5  13   5      542.27      488.86     57.02 o 
   6  13   5      263.31      272.11     30.50 o 
   7  13   5      176.12      240.62     31.54 o 
   8  13   5      243.26      281.70     66.42 o 
 -11  14   5      163.63      184.30     67.94 o 
 -10  14   5      179.49      223.05     36.18 o 
  -9  14   5      271.89      308.05     68.22 o 
  -8  14   5      385.08      335.55    100.73 o 
  -7  14   5      309.82      335.22     29.36 o 
  -6  14   5      365.40      366.03     32.93 o 
  -5  14   5      470.27      400.89     43.66 o 
  -4  14   5      446.59      465.14     39.41 o 
  -3  14   5      789.64      833.95     46.95 o 
  -2  14   5      910.80      911.35     47.76 o 
  -1  14   5      669.97      666.19     43.49 o 
   0  14   5     1143.46     1075.08     37.10 o 
   1  14   5      958.97      873.98     36.22 o 
   2  14   5      607.70      499.23     28.24 o 
   3  14   5       12.42       22.43     25.66 o 
   4  14   5      136.32       99.87     29.90 o 
   5  14   5        8.52        8.60     31.98 o 
   6  14   5       51.25      100.13     30.78 o 
   7  14   5        8.23        3.91     33.45 o 
 -10  15   5        0.28       52.54     53.58 o 
  -9  15   5        6.42      -13.21     61.11 o 
  -8  15   5        0.02        4.31     33.64 o 
  -7  15   5       10.12      -37.56     30.82 o 
  -6  15   5       10.57       56.45     30.14 o 
  -5  15   5        0.10      -38.20     37.59 o 
  -4  15   5        0.79       21.96     43.76 o 
  -3  15   5      227.59      219.06     44.87 o 
  -2  15   5      197.57      190.07     45.48 o 
  -1  15   5      180.06      181.22     47.75 o 
   0  15   5       61.02       82.29     36.48 o 
   1  15   5        0.98        9.23     28.02 o 
   2  15   5       28.38       68.86     27.28 o 
   3  15   5       59.07       77.05     27.17 o 
   4  15   5      131.98      156.01     31.59 o 
   5  15   5       77.78       99.15     32.76 o 
   6  15   5      103.47       70.60     32.98 o 
  -9  16   5        4.96       63.98     36.09 o 
  -8  16   5        9.77       54.04     35.01 o 
  -7  16   5        3.96       43.20     34.08 o 
  -6  16   5        0.73       27.24     44.65 o 
  -5  16   5      208.33      161.79     44.52 o 
  -4  16   5        6.23       25.30     44.62 o 
  -3  16   5       17.93      -17.30     44.93 o 
  -2  16   5        3.70        4.81     52.26 o 
  -1  16   5       47.15       92.94     48.42 o 
   0  16   5       72.12       64.86     37.95 o 
   1  16   5       44.95       24.41     29.04 o 
   2  16   5       44.78       71.64     29.15 o 
   3  16   5        1.55       24.79     29.88 o 
   4  16   5       84.33       86.97     28.44 o 
   5  16   5      132.97      100.78     35.00 o 
   6  16   5        1.84       12.16     34.96 o 
  -8  17   5       68.59       50.07     36.12 o 
  -7  17   5       12.03       31.24     32.13 o 
  -6  17   5        1.58       41.89     45.58 o 
  -5  17   5       31.63       52.21     45.43 o 
  -4  17   5       11.67      -32.58     45.58 o 
  -3  17   5       61.04       59.29     46.39 o 
  -2  17   5       33.45      -21.25     47.96 o 
  -1  17   5       17.43       45.63     49.23 o 
   0  17   5       44.91       56.38     44.61 o 
   1  17   5       82.30       70.50     31.30 o 
   2  17   5        1.86       27.50     31.67 o 
   3  17   5       24.29       49.37     29.57 o 
   4  17   5       65.36       87.41     30.83 o 
   5  17   5      279.71      228.26     30.08 o 
  -7  18   5      384.49      333.35     36.84 o 
  -6  18   5      602.19      632.09     43.46 o 
  -5  18   5      394.78      374.58     47.91 o 
  -4  18   5       27.14       38.10     46.54 o 
  -3  18   5       71.20      118.38     47.76 o 
  -2  18   5      229.44      260.49     49.83 o 
  -1  18   5      231.41      200.80     57.83 o 
   0  18   5      155.54      135.69     50.75 o 
   1  18   5       26.47       62.95     33.67 o 
   2  18   5       85.77       81.97     33.24 o 
   3  18   5        6.45       44.30     31.60 o 
   4  18   5       11.30       42.35     30.76 o 
  -6  19   5      128.48       72.90     50.09 o 
  -5  19   5        3.54      -21.55     48.72 o 
  -4  19   5      109.78      119.34     55.25 o 
  -3  19   5       28.51        6.88     49.38 o 
  -2  19   5       10.61       32.83     57.27 o 
  -1  19   5       22.56       35.01     53.02 o 
   0  19   5      102.92       50.32     53.62 o 
   1  19   5       92.10      112.72     38.69 o 
   2  19   5       98.05      147.78     34.49 o 
  -4  20   5       24.50        8.20     58.43 o 
  -3  20   5      113.75      113.32     53.02 o 
  -2  20   5       61.79       64.71     53.02 o 
  -1  20   5       12.97       47.15     61.57 o 
   0  20   5       55.68       64.40     64.35 o 
 -14   0   6      294.92      248.63     37.21 o 
 -13   0   6      359.62      312.69     35.92 o 
 -12   0   6      424.83      381.34     34.54 o 
 -11   0   6       12.24       22.84     31.79 o 
 -10   0   6       64.97      111.00     65.72 o 
  -9   0   6      182.14      182.22     29.07 o 
  -8   0   6     3140.59     3088.64    150.36 o 
  -7   0   6      138.04      142.35     27.65 o 
  -6   0   6     1278.55     1251.16     43.43 o 
  -5   0   6       66.30       17.82     28.62 o 
  -4   0   6     6248.47     6091.04     73.71 o 
  -3   0   6    11255.48    10828.92    106.65 o 
  -1   0   6     4099.86     3920.02     60.36 o 
   0   0   6     5484.75     5495.33     65.97 o 
   1   0   6     6829.25     7021.27     72.70 o 
   2   0   6     3597.51     3416.04    319.71 o 
   3   0   6     1332.40     1327.23    143.58 o 
   4   0   6     2063.26     2056.57    221.56 o 
   5   0   6     1450.36     1497.14     92.76 o 
   6   0   6     1133.52     1067.65    133.43 o 
   7   0   6     1034.34     1082.09    140.01 o 
   8   0   6      224.01      265.86     34.35 o 
   9   0   6      239.07      261.04     47.40 o 
  10   0   6       50.03       54.85     82.69 o 
 -14   1   6      114.21       99.04     26.39 o 
 -13   1   6      556.91      521.41     31.60 o 
 -12   1   6      466.53      466.67     24.32 o 
 -11   1   6      555.07      555.60     23.92 o 
 -10   1   6     1235.01     1284.74     46.68 o 
  -9   1   6      981.26      972.06     23.09 o 
  -8   1   6     4316.31     4354.79    101.52 o 
  -7   1   6     4117.46     4023.34     87.86 o 
  -6   1   6     5347.46     5235.41    159.64 o 
  -5   1   6     1640.86     1447.79     34.89 o 
  -4   1   6      193.59       67.60     31.26 o 
  -3   1   6     4602.37     4440.07     57.67 o 
  -1   1   6     2641.60     2612.84     54.94 o 
   0   1   6      492.97      473.27     30.62 o 
   1   1   6      100.34      134.53     26.96 o 
   2   1   6      159.78      206.16     24.18 o 
   3   1   6      268.07      292.71     19.85 o 
   4   1   6        7.86       16.41     21.79 o 
   5   1   6      142.38      151.01     20.08 o 
   6   1   6      239.12      257.50     39.53 o 
   7   1   6      375.00      413.91     39.24 o 
   8   1   6      259.84      272.01     23.60 o 
   9   1   6      214.77      260.14     23.97 o 
  10   1   6      142.19      125.97     24.14 o 
 -14   2   6       17.45       20.18     25.20 o 
 -13   2   6       20.04       45.69     23.89 o 
 -12   2   6        0.96       36.63     22.88 o 
 -11   2   6      120.92      119.15     23.38 o 
 -10   2   6        0.40       22.27     21.09 o 
  -9   2   6      411.07      449.65     22.29 o 
  -8   2   6     1223.89     1210.77     46.95 o 
  -7   2   6       24.82       17.12     20.56 o 
  -6   2   6     1043.55     1025.09     30.25 o 
  -5   2   6      269.99      279.80     21.99 o 
  -4   2   6       24.57       13.16     30.60 o 
  -3   2   6     1088.42     1204.43     32.76 o 
  -2   2   6      207.51      172.57     45.73 o 
  -1   2   6     1491.21     1452.27     48.06 o 
   0   2   6      775.94      817.89     29.02 o 
   1   2   6      785.98      805.97     36.81 o 
   2   2   6       55.66       38.90     22.48 o 
   3   2   6       37.87       31.39     23.90 o 
   4   2   6      867.15      895.33     49.22 o 
   5   2   6      367.31      368.63     38.34 o 
   6   2   6      275.92      287.26     21.77 o 
   7   2   6      211.13      214.85     21.44 o 
   8   2   6       44.27       80.62     22.50 o 
   9   2   6       72.12      100.38     23.64 o 
  10   2   6       38.47       48.33     25.04 o 
 -14   3   6        1.23       17.90     26.91 o 
 -13   3   6       68.44       44.42     24.80 o 
 -12   3   6       25.07       70.87     23.74 o 
 -11   3   6       84.93       75.29     22.90 o 
 -10   3   6      154.61      165.60     22.44 o 
  -9   3   6      647.82      638.81     24.16 o 
  -8   3   6      751.65      736.38     21.97 o 
  -7   3   6       23.25       25.68     21.46 o 
  -6   3   6      341.32      324.99     20.56 o 
  -5   3   6      100.97       99.60     21.35 o 
  -4   3   6      360.76      315.91     30.29 o 
  -3   3   6      878.28      974.99     39.69 o 
  -2   3   6       75.44       25.50     45.08 o 
  -1   3   6      404.21      458.61     45.68 o 
   0   3   6      230.79      236.74     38.12 o 
   1   3   6      273.06      299.43     22.91 o 
   2   3   6        0.38       -4.65     22.55 o 
   3   3   6       96.99      113.48     22.05 o 
   4   3   6      976.26      967.77     51.10 o 
   5   3   6      405.89      427.06     31.76 o 
   6   3   6      307.00      319.21     33.97 o 
   7   3   6        4.43       14.43     22.85 o 
   8   3   6       13.05       34.51     22.87 o 
   9   3   6       36.82       76.46     23.54 o 
  10   3   6        5.49       58.68     24.37 o 
 -14   4   6      217.91      262.58     27.24 o 
 -13   4   6      143.64      149.47     26.12 o 
 -12   4   6      402.49      423.00     23.66 o 
 -11   4   6       29.87       43.99     23.59 o 
 -10   4   6       47.65       48.82     22.56 o 
  -9   4   6     1166.99     1156.73     47.78 o 
  -8   4   6      120.14      149.25     21.34 o 
  -7   4   6      160.22      153.01     22.15 o 
  -6   4   6      736.14      743.81     43.41 o 
  -5   4   6      217.24      198.22     22.38 o 
  -4   4   6     2300.99     2456.90    172.24 o 
  -3   4   6      887.84      836.03     29.22 o 
  -2   4   6     3139.12     2887.38     38.79 o 
  -1   4   6      597.14      550.84     44.52 o 
   0   4   6     3624.25     3328.33    124.69 o 
   1   4   6     1988.58     1938.01     89.29 o 
   2   4   6     2648.36     2724.71    107.38 o 
   3   4   6     2553.94     2650.54     92.47 o 
   4   4   6      524.33      486.52     28.69 o 
   5   4   6      235.66      249.00     37.49 o 
   6   4   6      167.77      148.29     20.96 o 
   7   4   6      301.25      310.85     22.63 o 
   8   4   6      246.65      244.58     26.59 o 
   9   4   6       52.31       90.45     23.92 o 
  10   4   6        0.96      -30.48     25.07 o 
 -14   5   6      183.57      225.25     42.01 o 
 -13   5   6      184.39      220.51     36.46 o 
 -12   5   6      303.41      274.77     24.37 o 
 -11   5   6      705.61      636.14     24.25 o 
 -10   5   6     5170.35     5067.26    226.65 o 
  -9   5   6     4356.50     4420.62    192.08 o 
  -8   5   6     2122.98     2156.44     80.01 o 
  -7   5   6     1032.48     1046.43     38.79 o 
  -6   5   6     3617.67     3611.21    197.36 o 
  -5   5   6     3318.16     3402.24    169.95 o 
  -4   5   6      970.99      898.92     45.25 o 
  -3   5   6     1373.50     1201.95     32.44 o 
  -2   5   6      485.15      430.11     29.42 o 
  -1   5   6     1529.47     1575.41     49.48 o 
   0   5   6      364.54      350.17     30.35 o 
   1   5   6        8.19        1.95     24.45 o 
   2   5   6        4.97       20.31     24.17 o 
   3   5   6        9.06       24.92     24.81 o 
   4   5   6       87.35      111.00     29.30 o 
   5   5   6      253.45      241.57     23.93 o 
   6   5   6      746.06      725.88     49.27 o 
   7   5   6      352.35      318.00     25.70 o 
   8   5   6      289.77      271.41     25.27 o 
   9   5   6      263.78      268.16     24.35 o 
 -14   6   6       47.18       65.09     26.80 o 
 -13   6   6       61.61       76.02     25.40 o 
 -12   6   6        1.11       79.70     27.13 o 
 -11   6   6       62.00       44.59     25.07 o 
 -10   6   6     1058.91     1034.81     48.58 o 
  -9   6   6      362.81      395.66     34.67 o 
  -8   6   6       45.96       45.16     24.85 o 
  -7   6   6       50.92       69.62     22.72 o 
  -6   6   6       87.71       99.75     24.79 o 
  -5   6   6       23.19       30.75     23.89 o 
  -4   6   6     1196.44     1285.08     47.03 o 
  -3   6   6     1241.44     1184.66     37.16 o 
  -2   6   6     2076.62     2013.23    141.78 o 
  -1   6   6     1545.12     1546.12     54.79 o 
   0   6   6     2873.67     2847.11    228.45 o 
   1   6   6     2958.88     2746.80    109.29 o 
   2   6   6     1763.75     1721.06     59.83 o 
   3   6   6     2012.46     2068.26     61.55 o 
   4   6   6     2212.83     2330.77    108.23 o 
   5   6   6     1007.20      970.76     50.46 o 
   6   6   6      288.11      274.52     24.61 o 
   7   6   6      151.37      206.60     26.72 o 
   8   6   6      120.71      167.92     27.68 o 
   9   6   6       29.45       29.16     37.37 o 
 -13   7   6      228.01      229.34     26.70 o 
 -12   7   6       95.43       86.31     26.48 o 
 -11   7   6      104.54      103.46     28.78 o 
 -10   7   6      853.00      817.93     36.87 o 
  -9   7   6      444.97      419.33     24.82 o 
  -8   7   6       60.91       81.49     25.17 o 
  -7   7   6      263.08      273.44     24.38 o 
  -6   7   6      298.05      309.15     28.22 o 
  -5   7   6      317.98      342.82     30.37 o 
  -4   7   6      107.62       59.34     43.41 o 
  -3   7   6     1214.74     1261.15     61.42 o 
  -2   7   6      309.87      298.61     36.22 o 
  -1   7   6     1779.64     1855.20    140.42 o 
   0   7   6     1122.30     1082.80    122.38 o 
   1   7   6       63.95       40.23     25.92 o 
   2   7   6      107.15       89.51     30.73 o 
   3   7   6       10.99       36.03     24.99 o 
   4   7   6       36.19        3.65     24.74 o 
   5   7   6        0.30       29.69     25.18 o 
   6   7   6       56.70       85.75     25.64 o 
   7   7   6        4.50       -1.27     27.54 o 
   8   7   6       25.09       28.73     29.10 o 
   9   7   6       73.77       86.11     30.94 o 
 -13   8   6        7.99        6.56     40.80 o 
 -12   8   6       17.33       68.93     27.05 o 
 -11   8   6        8.08       55.90     24.94 o 
 -10   8   6      162.57      185.78     24.12 o 
  -9   8   6        0.49       41.72     24.86 o 
  -8   8   6        7.93       22.32     23.97 o 
  -7   8   6       26.36        3.46     26.86 o 
  -6   8   6        1.76       24.70     28.21 o 
  -5   8   6      112.00      172.44     30.56 o 
  -4   8   6      216.07      256.85     37.79 o 
  -3   8   6      140.38      195.48     43.10 o 
  -2   8   6      335.03      389.05     35.74 o 
  -1   8   6      392.73      389.24     32.35 o 
   0   8   6       48.66       71.18     35.76 o 
   1   8   6       10.15       25.37     26.47 o 
   2   8   6        6.27        4.83     25.84 o 
   3   8   6       22.39       11.27     26.83 o 
   4   8   6       17.20       35.72     25.33 o 
   5   8   6        1.21       20.69     31.37 o 
   6   8   6       11.41       10.09     27.31 o 
   7   8   6        8.77       81.67     26.49 o 
   8   8   6        5.32       42.01     27.80 o 
   9   8   6        1.91       27.85     30.98 o 
 -13   9   6      115.50      105.23     31.18 o 
 -12   9   6      186.13      231.90     40.06 o 
 -11   9   6       98.43      117.86     27.71 o 
 -10   9   6       94.19      129.85     27.71 o 
  -9   9   6       23.87       16.95     27.93 o 
  -8   9   6      458.19      495.03     64.01 o 
  -7   9   6      503.28      476.58     47.99 o 
  -6   9   6      345.87      318.90     61.77 o 
  -5   9   6      394.18      402.28     47.73 o 
  -4   9   6     1066.83     1127.28     46.54 o 
  -3   9   6      231.46      230.85     37.13 o 
  -2   9   6        1.29       24.33     36.46 o 
  -1   9   6      128.38      117.57     34.25 o 
   0   9   6       10.46       25.14     36.73 o 
   1   9   6        3.06       17.05     25.14 o 
   2   9   6      232.42      253.37     27.20 o 
   3   9   6      168.51      137.25     26.45 o 
   4   9   6       56.24       80.24     25.25 o 
   5   9   6       20.09       16.03     31.75 o 
   6   9   6      119.10      156.43     28.13 o 
   7   9   6       77.70      113.37     28.89 o 
   8   9   6       41.51       74.28     29.84 o 
 -13  10   6      127.42      139.14     36.22 o 
 -12  10   6      269.79      228.03     27.63 o 
 -11  10   6        1.47       15.25     27.65 o 
 -10  10   6       51.76       75.33     27.42 o 
  -9  10   6       19.55       59.36     36.73 o 
  -8  10   6        6.45       -3.19     29.11 o 
  -7  10   6      112.33      118.62     31.43 o 
  -6  10   6      206.80      239.92     31.34 o 
  -5  10   6       91.80       62.09     30.66 o 
  -4  10   6      663.34      713.79     46.04 o 
  -3  10   6      553.10      539.71     45.48 o 
  -2  10   6     2502.65     2312.20    150.41 o 
  -1  10   6     1042.67     1077.89     63.48 o 
   0  10   6      473.14      478.92     37.95 o 
   1  10   6     1207.38     1236.39     90.81 o 
   2  10   6     1882.57     1874.45    124.29 o 
   3  10   6     1554.72     1489.80     89.32 o 
   4  10   6      113.67      168.50     27.09 o 
   5  10   6      171.76      197.68     27.97 o 
   6  10   6      241.82      244.23     27.55 o 
   7  10   6      207.41      244.52     30.11 o 
   8  10   6      141.71      140.50     29.81 o 
 -12  11   6       79.19       94.99     31.29 o 
 -11  11   6      516.33      462.72     39.72 o 
 -10  11   6      525.10      472.45     33.15 o 
  -9  11   6      126.63      169.67     38.78 o 
  -8  11   6      109.14      182.58     32.80 o 
  -7  11   6      322.43      296.67     30.27 o 
  -6  11   6      807.90      778.71     87.35 o 
  -5  11   6      945.41      956.33     47.00 o 
  -4  11   6     1432.78     1430.12     43.26 o 
  -3  11   6      423.37      417.68     45.48 o 
  -2  11   6        2.69       56.06     44.07 o 
  -1  11   6      142.18      138.18     32.70 o 
   0  11   6      194.32      211.82     29.88 o 
   1  11   6      223.22      226.82     29.95 o 
   2  11   6      270.47      271.86     29.83 o 
   3  11   6       55.13       83.86     29.30 o 
   4  11   6       24.51       35.44     31.50 o 
   5  11   6       56.88       60.96     28.39 o 
   6  11   6      101.07      156.40     30.22 o 
   7  11   6       82.66       92.99     30.43 o 
   8  11   6       79.05       55.19     31.63 o 
 -12  12   6        5.09       25.69     33.29 o 
 -11  12   6       66.89      100.31     34.39 o 
 -10  12   6        2.23       20.98     29.67 o 
  -9  12   6       21.56       42.31     33.29 o 
  -8  12   6      140.06      111.15     30.96 o 
  -7  12   6       10.08       13.47     30.23 o 
  -6  12   6       47.86       33.50     43.53 o 
  -5  12   6       49.80       50.39     44.17 o 
  -4  12   6       19.65       26.41     44.32 o 
  -3  12   6      414.39      401.80     45.38 o 
  -2  12   6      964.72      876.39     48.26 o 
  -1  12   6      209.35      170.64     34.63 o 
   0  12   6       68.52       72.77     30.85 o 
   1  12   6      111.32      106.70     24.50 o 
   2  12   6      131.56      129.93     30.60 o 
   3  12   6        5.78       48.13     29.35 o 
   4  12   6        4.49        2.33     28.08 o 
   5  12   6      146.81      131.47     29.30 o 
   6  12   6       95.24       78.16     30.02 o 
   7  12   6       22.16       62.83     39.71 o 
 -11  13   6        0.86       27.32     33.99 o 
 -10  13   6       23.62      -18.71     35.29 o 
  -9  13   6       67.65       87.97     32.01 o 
  -8  13   6        1.31       26.87     30.74 o 
  -7  13   6        2.74       47.70     30.93 o 
  -6  13   6       25.04       41.04     30.31 o 
  -5  13   6      139.45      185.82     38.50 o 
  -4  13   6        4.92       19.63     44.32 o 
  -3  13   6       11.64       39.01     44.07 o 
  -2  13   6      405.52      390.11     46.59 o 
  -1  13   6        5.62        5.02     39.96 o 
   0  13   6       73.46       83.82     32.92 o 
   1  13   6       15.22       29.97     26.17 o 
   2  13   6        6.46       31.93     26.45 o 
   3  13   6      103.18       82.13     30.23 o 
   4  13   6       11.56       -3.30     29.84 o 
   5  13   6        1.54       19.29     39.13 o 
   6  13   6        0.04        7.64     52.46 o 
   7  13   6        0.87       12.22     46.32 o 
 -11  14   6       23.97      -60.86     35.56 o 
 -10  14   6       94.69      138.71     36.34 o 
  -9  14   6       54.35       60.19     35.14 o 
  -8  14   6        7.20       59.56     34.08 o 
  -7  14   6       19.59      -10.95     82.11 o 
  -6  14   6       74.95      128.55     44.17 o 
  -5  14   6      371.19      380.24     46.19 o 
  -4  14   6      430.51      493.97     39.76 o 
  -3  14   6      257.53      274.81     45.68 o 
  -2  14   6        7.12       72.35     46.54 o 
  -1  14   6       69.44       77.65     42.50 o 
   0  14   6       72.76       84.86     34.54 o 
   1  14   6      105.65       83.52     27.24 o 
   2  14   6       18.36       38.33     26.73 o 
   3  14   6      129.46       83.45     38.86 o 
   4  14   6       49.79       83.36     41.42 o 
   5  14   6       78.90      106.52     40.22 o 
   6  14   6        3.62       16.38     31.78 o 
 -10  15   6      137.04       86.76     34.70 o 
  -9  15   6      161.79      121.80     33.11 o 
  -8  15   6      305.54      307.19     33.08 o 
  -7  15   6       82.70      120.59     34.19 o 
  -6  15   6      293.61      251.34     39.97 o 
  -5  15   6      955.09     1010.46     47.71 o 
  -4  15   6      609.49      572.24     47.05 o 
  -3  15   6        1.71      -37.54     45.63 o 
  -2  15   6      235.48      237.78     47.00 o 
  -1  15   6      367.04      332.49     49.38 o 
   0  15   6      203.67      192.88     37.84 o 
   1  15   6        2.82      -30.96     28.18 o 
   2  15   6       10.00        6.01     31.69 o 
   3  15   6        6.65       37.80     32.38 o 
   4  15   6      105.81      112.95     40.00 o 
   5  15   6       64.39       70.71     34.93 o 
   6  15   6       39.38       51.62     33.06 o 
  -9  16   6        3.11       65.99     34.01 o 
  -8  16   6       20.60      100.68     69.16 o 
  -7  16   6       94.14       87.78     30.37 o 
  -6  16   6       37.00       65.97     45.23 o 
  -5  16   6        5.17       16.95     45.53 o 
  -4  16   6        1.42       22.21     45.63 o 
  -3  16   6       12.38       39.11     46.14 o 
  -2  16   6      317.05      313.06     48.82 o 
  -1  16   6      873.01      841.33     52.92 o 
   0  16   6      331.74      334.65     40.47 o 
   1  16   6      285.27      272.42     31.57 o 
   2  16   6       99.00      103.43     33.41 o 
   3  16   6      225.69      235.81     33.42 o 
   4  16   6      146.68      138.09     28.42 o 
   5  16   6      125.48      160.60     34.76 o 
  -8  17   6      278.34      220.34     37.36 o 
  -7  17   6      221.99      232.87     47.61 o 
  -6  17   6       89.27      109.28     46.19 o 
  -5  17   6       42.12       53.27     39.36 o 
  -4  17   6      136.05      117.83     46.54 o 
  -3  17   6        5.74       22.11     47.10 o 
  -2  17   6       49.60       62.68     49.07 o 
  -1  17   6       11.19     -101.13     57.17 o 
   0  17   6        9.22       20.11     41.33 o 
   1  17   6       13.63       18.27     31.28 o 
   2  17   6       55.76       55.08     29.97 o 
   3  17   6       10.14       38.01     41.47 o 
   4  17   6        0.43       34.90     30.83 o 
  -7  18   6        1.09       29.24     48.31 o 
  -6  18   6        0.16       16.95     47.51 o 
  -5  18   6       54.65       83.63     47.45 o 
  -4  18   6      113.96       93.49     47.71 o 
  -3  18   6       32.40       78.47     48.92 o 
  -2  18   6        2.21       65.01     50.03 o 
  -1  18   6       66.26       84.39     52.16 o 
   0  18   6       84.02      111.10     48.38 o 
   1  18   6       52.17       69.94     35.76 o 
   2  18   6       18.69        2.77     33.40 o 
   3  18   6       30.14       79.48     40.72 o 
  -5  19   6        5.43      -21.75     50.19 o 
  -4  19   6      108.00      147.22     49.88 o 
  -3  19   6       19.60        8.65     51.65 o 
  -2  19   6        6.36       44.52     51.81 o 
  -1  19   6        0.09      -31.37     54.44 o 
   0  19   6        7.86       42.90     68.48 o 
   1  19   6       21.17       65.17     38.24 o 
 -14   1   7       47.54       40.06     26.96 o 
 -13   1   7       17.80       54.20     24.84 o 
 -12   1   7       58.14      108.12     23.86 o 
 -11   1   7       82.10       90.19     23.87 o 
 -10   1   7        5.56       27.04     21.57 o 
  -9   1   7     3475.61     3436.99     89.61 o 
  -8   1   7     2483.34     2469.03     34.06 o 
  -7   1   7      573.61      574.23     22.35 o 
  -6   1   7      641.32      563.03     23.78 o 
  -5   1   7     1514.69     1497.64     32.21 o 
  -4   1   7     1910.11     1898.98     35.06 o 
  -3   1   7      616.02      543.79     31.92 o 
  -2   1   7     2746.33     2493.60     54.79 o 
  -1   1   7     1168.29     1102.13     32.02 o 
   0   1   7     1379.28     1265.50     58.33 o 
   1   1   7     1143.92     1198.47     32.81 o 
   2   1   7      564.87      581.90     45.15 o 
   3   1   7      369.66      360.82     25.02 o 
   4   1   7      463.81      438.31     28.49 o 
   5   1   7      359.24      365.52     23.83 o 
   6   1   7      105.16       92.59     25.21 o 
   7   1   7       22.52       30.55     23.72 o 
   8   1   7       26.04       80.74     23.56 o 
   9   1   7       16.36       26.33     24.90 o 
 -14   2   7      538.34      488.79     27.53 o 
 -13   2   7      573.27      539.16     24.79 o 
 -12   2   7      557.55      564.04     25.02 o 
 -11   2   7      560.67      596.33     24.63 o 
 -10   2   7       53.78       88.75     21.89 o 
  -9   2   7     3823.11     3958.64    114.84 o 
  -8   2   7     6012.69     5872.38    170.06 o 
  -7   2   7     7601.66     7316.90    202.08 o 
  -6   2   7     2287.05     2164.17     79.49 o 
  -5   2   7     1130.85     1120.35     49.05 o 
  -4   2   7     2593.69     2691.55     68.78 o 
  -3   2   7       10.13       88.48     29.90 o 
  -2   2   7      853.58      823.73     46.04 o 
  -1   2   7      107.99       67.72     31.40 o 
   0   2   7       23.69       25.93     29.43 o 
   1   2   7      400.76      418.13     30.08 o 
   2   2   7      836.49      833.32     25.86 o 
   3   2   7      377.47      389.63     32.62 o 
   4   2   7      336.47      368.96     26.48 o 
   5   2   7      789.07      797.90     61.87 o 
   6   2   7     1333.81     1247.58     87.58 o 
   7   2   7      758.42      724.28     60.83 o 
   8   2   7      493.19      476.55     45.76 o 
   9   2   7      251.48      243.17     25.39 o 
 -14   3   7       86.84      129.99     27.01 o 
 -13   3   7       65.64       42.43     23.74 o 
 -12   3   7       31.56       16.99     24.36 o 
 -11   3   7       99.34      117.57     22.96 o 
 -10   3   7       61.16       58.37     22.60 o 
  -9   3   7     1447.52     1439.14     50.66 o 
  -8   3   7       84.83       78.86     22.98 o 
  -7   3   7      432.01      483.53     21.96 o 
  -6   3   7     1607.36     1463.61     60.22 o 
  -5   3   7     3158.60     3096.98    179.55 o 
  -4   3   7     1631.51     1567.04     74.85 o 
  -3   3   7     1337.91     1240.75     44.77 o 
  -2   3   7    12381.16    11976.18    126.23 o 
  -1   3   7    11146.71    11283.13    109.63 o 
   0   3   7     8400.62     8212.35     57.23 o 
   1   3   7     3589.89     3347.93    169.30 o 
   2   3   7     2385.95     2296.78     93.73 o 
   3   3   7     1406.54     1358.04     83.59 o 
   4   3   7     1364.60     1415.70     74.66 o 
   5   3   7     1116.42     1094.25     67.48 o 
   6   3   7      265.62      272.86     24.63 o 
   7   3   7      145.44      169.79     31.34 o 
   8   3   7       70.82       79.80     23.21 o 
   9   3   7        3.83       55.64     23.58 o 
 -14   4   7      149.91      123.86     26.61 o 
 -13   4   7      235.54      230.03     26.20 o 
 -12   4   7      560.44      549.51     28.17 o 
 -11   4   7      584.63      601.55     25.12 o 
 -10   4   7      419.57      424.05     26.38 o 
  -9   4   7     3109.08     3166.45    139.54 o 
  -8   4   7      168.03      184.64     22.12 o 
  -7   4   7     1952.90     1927.56    105.74 o 
  -6   4   7      630.08      604.02     35.14 o 
  -5   4   7       71.89       73.06     31.31 o 
  -4   4   7      514.82      539.35     55.83 o 
  -3   4   7       20.01       40.41     31.70 o 
  -2   4   7       19.52       26.81     47.86 o 
  -1   4   7      819.29      833.85     47.45 o 
   0   4   7        2.33        9.56     31.09 o 
   1   4   7       21.01       31.66     22.97 o 
   2   4   7      212.25      235.32     23.82 o 
   3   4   7      216.58      237.82     23.36 o 
   4   4   7       58.45       63.48     24.93 o 
   5   4   7      177.65      195.33     30.04 o 
   6   4   7      297.86      326.51     46.26 o 
   7   4   7       87.74      150.28     26.25 o 
   8   4   7      179.59      291.06     28.91 o 
   9   4   7      118.31      162.18     32.60 o 
 -14   5   7       11.06       17.83     25.55 o 
 -13   5   7       23.68       56.68     26.07 o 
 -12   5   7       24.54       33.22     24.11 o 
 -11   5   7        0.04        9.83     24.60 o 
 -10   5   7        1.41       28.95     24.64 o 
  -9   5   7       21.46       35.47     24.28 o 
  -8   5   7        4.68       31.96     23.74 o 
  -7   5   7      130.19      150.79     24.43 o 
  -6   5   7      433.20      421.57     28.41 o 
  -5   5   7      430.10      395.54     33.33 o 
  -4   5   7      270.45      339.19     34.74 o 
  -3   5   7      180.90      190.26     30.52 o 
  -2   5   7       96.25      158.73     30.39 o 
  -1   5   7       68.84       26.46     43.31 o 
   0   5   7      571.89      565.73     32.10 o 
   1   5   7      116.01      126.45     23.10 o 
   2   5   7       43.56       58.33     24.31 o 
   3   5   7       72.15       71.84     25.42 o 
   4   5   7      158.47      161.06     26.52 o 
   5   5   7      391.87      387.93     26.37 o 
   6   5   7        7.54       19.78     27.88 o 
   7   5   7       12.45        5.84     27.72 o 
   8   5   7        1.36      -13.07     28.81 o 
   9   5   7        0.13      -13.53     30.02 o 
 -14   6   7       39.22      102.19     25.72 o 
 -13   6   7       44.43       39.56     26.54 o 
 -12   6   7      225.26      227.54     35.81 o 
 -11   6   7     1070.35     1043.74     54.90 o 
 -10   6   7       46.86       85.67     25.28 o 
  -9   6   7       13.75        9.56     24.04 o 
  -8   6   7       78.69      104.50     24.30 o 
  -7   6   7      187.37      213.36     24.00 o 
  -6   6   7      313.72      337.95     24.67 o 
  -5   6   7      453.73      485.17     35.38 o 
  -4   6   7      367.16      370.36     30.96 o 
  -3   6   7       14.09       20.97     33.49 o 
  -2   6   7        6.57        5.26     28.90 o 
  -1   6   7      462.22      422.89     44.77 o 
   0   6   7       10.44       -4.72     29.06 o 
   1   6   7       34.24       11.92     25.53 o 
   2   6   7       33.83       38.81     24.86 o 
   3   6   7      336.04      349.98     24.81 o 
   4   6   7     1055.24      978.73     27.10 o 
   5   6   7        8.76       45.52     25.74 o 
   6   6   7        1.65       28.38     26.57 o 
   7   6   7       65.10       76.77     27.21 o 
   8   6   7       57.41       75.72     28.67 o 
 -13   7   7       89.74       95.01     25.73 o 
 -12   7   7       68.71       68.46     30.93 o 
 -11   7   7       24.94       39.57     25.69 o 
 -10   7   7       10.70       51.66     26.44 o 
  -9   7   7       45.56      101.54     25.76 o 
  -8   7   7       32.28       45.84     27.71 o 
  -7   7   7      879.83      830.81     65.79 o 
  -6   7   7      128.17      133.77     28.72 o 
  -5   7   7     1673.36     1698.06     63.46 o 
  -4   7   7     1647.55     1675.63     51.39 o 
  -3   7   7     1595.15     1551.79     48.47 o 
  -2   7   7     1313.06     1254.01     89.02 o 
  -1   7   7      464.16      479.10     46.85 o 
   0   7   7     1649.61     1572.67     92.15 o 
   1   7   7     1932.62     1963.88     75.44 o 
   2   7   7     1974.42     1995.22     63.57 o 
   3   7   7     1709.68     1696.16     83.19 o 
   4   7   7     1122.22     1074.70     56.63 o 
   5   7   7       11.46       50.71     27.47 o 
   6   7   7        1.16       44.75     33.14 o 
   7   7   7        1.99        9.74     29.31 o 
   8   7   7       30.69       49.77     33.83 o 
 -13   8   7      514.78      500.10     40.53 o 
 -12   8   7      333.53      331.05     32.19 o 
 -11   8   7      557.19      548.15     39.23 o 
 -10   8   7      262.92      278.28     24.92 o 
  -9   8   7     1958.18     1893.10    121.10 o 
  -8   8   7      264.82      297.49     34.11 o 
  -7   8   7      504.40      546.14     48.09 o 
  -6   8   7      642.79      629.72     67.87 o 
  -5   8   7      503.85      542.90     40.57 o 
  -4   8   7      809.55      791.30     41.69 o 
  -3   8   7      133.47      142.32     30.96 o 
  -2   8   7      132.22      136.55     32.47 o 
  -1   8   7      620.78      645.86     35.25 o 
   0   8   7       70.07       61.08     38.27 o 
   1   8   7       13.04       26.32     27.28 o 
   2   8   7      285.86      303.46     26.74 o 
   3   8   7       99.01      150.10     27.92 o 
   4   8   7      216.20      202.81     27.32 o 
   5   8   7        7.42       38.66     27.14 o 
   6   8   7       67.02       48.43     30.36 o 
   7   8   7      175.34      206.14     29.39 o 
   8   8   7      203.33      209.37     29.54 o 
 -13   9   7        5.58       34.98     27.73 o 
 -12   9   7        0.77       42.33     28.57 o 
 -11   9   7      235.36      204.37     29.41 o 
 -10   9   7      337.48      276.43     28.02 o 
  -9   9   7      294.48      334.46     30.82 o 
  -8   9   7      127.92      143.93     29.81 o 
  -7   9   7      190.76      226.07     39.71 o 
  -6   9   7       92.04       96.57     29.66 o 
  -5   9   7      479.31      464.23     45.94 o 
  -4   9   7     1347.14     1366.52     48.97 o 
  -3   9   7      351.32      321.31     37.76 o 
  -2   9   7     1647.30     1724.07    163.87 o 
  -1   9   7      314.77      359.59     35.80 o 
   0   9   7      341.05      353.66     38.26 o 
   1   9   7      685.01      722.75     29.48 o 
   2   9   7      353.44      382.36     29.41 o 
   3   9   7      517.41      511.76     30.72 o 
   4   9   7       24.55       34.10     25.71 o 
   5   9   7       34.51      131.98     27.84 o 
   6   9   7       72.49       91.48     27.24 o 
   7   9   7       42.16       49.85     28.30 o 
   8   9   7        3.83       -6.37     31.28 o 
 -12  10   7       54.53      104.96     29.04 o 
 -11  10   7       31.01       44.21     30.33 o 
 -10  10   7       11.31       19.23     31.75 o 
  -9  10   7       34.55       71.18     79.40 o 
  -8  10   7      130.20      110.77     30.53 o 
  -7  10   7       25.77       42.89     32.11 o 
  -6  10   7        0.45        3.65     29.74 o 
  -5  10   7       64.52       38.90     44.12 o 
  -4  10   7      281.80      278.76     39.46 o 
  -3  10   7      865.82      971.10     47.71 o 
  -2  10   7       56.59       47.15     37.43 o 
  -1  10   7      331.36      353.51     36.43 o 
   0  10   7        3.39        0.32     30.09 o 
   1  10   7       25.05       49.83     27.71 o 
   2  10   7        0.07       31.45     27.70 o 
   3  10   7       26.35       24.38     29.41 o 
   4  10   7       84.18       80.94     27.68 o 
   5  10   7      146.42      149.47     29.52 o 
   6  10   7        0.17        8.14     29.10 o 
   7  10   7        0.15       37.65     32.26 o 
 -12  11   7       21.02       57.79     32.80 o 
 -11  11   7       27.22       53.94     32.79 o 
 -10  11   7       10.45       41.91     36.73 o 
  -9  11   7        2.62       23.46     31.30 o 
  -8  11   7       32.93       49.03     44.37 o 
  -7  11   7       56.54       38.25     30.19 o 
  -6  11   7        5.28       -4.40     45.08 o 
  -5  11   7       37.97       84.84     44.87 o 
  -4  11   7      682.86      698.51     47.40 o 
  -3  11   7     1487.78     1424.55     50.24 o 
  -2  11   7       20.33      -10.43     39.58 o 
  -1  11   7        2.42       16.71     36.39 o 
   0  11   7       55.02       89.67     31.65 o 
   1  11   7        3.70      -22.70     29.98 o 
   2  11   7       48.60       43.07     30.23 o 
   3  11   7        3.46       43.08     29.67 o 
   4  11   7       75.03       33.15     29.15 o 
   5  11   7       12.64       27.15     46.62 o 
   6  11   7       11.48       -8.87     29.98 o 
   7  11   7       25.09       67.96     33.19 o 
 -12  12   7       48.39       60.45     33.48 o 
 -11  12   7      196.94      292.40     48.09 o 
 -10  12   7      318.41      321.30     35.79 o 
  -9  12   7      203.25      156.53     44.07 o 
  -8  12   7       18.44       64.12     33.69 o 
  -7  12   7      106.56      138.05     28.57 o 
  -6  12   7      125.75      192.70     46.09 o 
  -5  12   7       40.58       54.23     39.01 o 
  -4  12   7      891.30      855.04     48.26 o 
  -3  12   7      398.68      413.43     47.05 o 
  -2  12   7      372.46      422.99     47.25 o 
  -1  12   7        0.13      -17.16     34.24 o 
   0  12   7       84.87       82.68     31.75 o 
   1  12   7       18.98       25.59     24.63 o 
   2  12   7       98.10       99.58     29.12 o 
   3  12   7       30.50       30.60     37.76 o 
   4  12   7      110.02      119.59     28.98 o 
   5  12   7       35.21       57.80     39.59 o 
   6  12   7      134.43      139.79     31.96 o 
 -11  13   7        0.48      -22.49     56.59 o 
 -10  13   7        5.33       -6.22     35.93 o 
  -9  13   7       19.28       -4.53     30.65 o 
  -8  13   7       12.91       30.98     46.09 o 
  -7  13   7      281.18      252.86     55.22 o 
  -6  13   7      736.03      729.27     48.67 o 
  -5  13   7      667.10      563.03     47.56 o 
  -4  13   7      481.05      465.19     41.28 o 
  -3  13   7       13.04      -34.25     46.24 o 
  -2  13   7       26.36       42.04     46.34 o 
  -1  13   7      337.60      355.20     41.02 o 
   0  13   7      550.63      501.50     34.37 o 
   1  13   7      242.05      255.52     26.79 o 
   2  13   7      197.44      200.90     29.69 o 
   3  13   7      254.33      309.65     39.21 o 
   4  13   7      105.77       95.99     39.31 o 
   5  13   7      117.54       93.40     41.54 o 
   6  13   7       64.46       90.84     32.05 o 
 -10  14   7      192.53      167.02     34.32 o 
  -9  14   7      213.27      207.15     36.23 o 
  -8  14   7       20.55      -20.62     53.75 o 
  -7  14   7      140.27      118.08     40.37 o 
  -6  14   7      196.24      222.15     40.78 o 
  -5  14   7      256.66      270.61     46.49 o 
  -4  14   7       81.26       78.47     46.75 o 
  -3  14   7      168.91      158.30     46.59 o 
  -2  14   7      138.86      149.55     41.94 o 
  -1  14   7       22.29        4.44     37.85 o 
   0  14   7        4.20       32.61     34.52 o 
   1  14   7        5.40       26.30     27.47 o 
   2  14   7       47.86       98.18     29.79 o 
   3  14   7        7.17       66.51     40.81 o 
   4  14   7       15.84       91.66     40.21 o 
   5  14   7       29.52       51.89     41.38 o 
 -10  15   7        8.33        3.03     35.20 o 
  -9  15   7      185.54      220.83     37.59 o 
  -8  15   7       46.79       83.43     30.60 o 
  -7  15   7       59.49       29.85     46.95 o 
  -6  15   7       31.36       70.02     46.04 o 
  -5  15   7       11.60       53.83     45.18 o 
  -4  15   7      184.09      222.65     47.30 o 
  -3  15   7       84.02      132.50     46.39 o 
  -2  15   7      111.93       18.82     49.58 o 
  -1  15   7       14.29       85.42     45.81 o 
   0  15   7      104.86      151.58     37.67 o 
   1  15   7      147.52      159.16     32.86 o 
   2  15   7       33.19       96.26     34.02 o 
   3  15   7       33.22       44.37     27.63 o 
   4  15   7       10.48       16.88     31.88 o 
   5  15   7       62.55      132.06     35.05 o 
  -9  16   7        0.62       43.28     34.30 o 
  -8  16   7        3.74       -8.75     41.03 o 
  -7  16   7        4.90       32.68     47.00 o 
  -6  16   7        3.45       55.25     46.04 o 
  -5  16   7        0.05       40.83     39.31 o 
  -4  16   7       42.01       -5.36     46.70 o 
  -3  16   7       16.66      -26.61     47.91 o 
  -2  16   7       13.93       11.03     49.23 o 
  -1  16   7        4.28       16.95     49.98 o 
   0  16   7        4.55       31.69     39.93 o 
   1  16   7       22.68       48.85     37.38 o 
   2  16   7       23.29       55.05     33.33 o 
   3  16   7        2.53        5.42     37.51 o 
   4  16   7       62.75       63.11     29.16 o 
  -8  17   7        0.40      -61.16     42.80 o 
  -7  17   7       16.72       43.46     47.91 o 
  -6  17   7        3.18        5.21     47.25 o 
  -5  17   7       19.95       11.94     46.85 o 
  -4  17   7       53.22       83.37     40.98 o 
  -3  17   7      156.61       93.04     48.67 o 
  -2  17   7      100.92      167.61     50.14 o 
  -1  17   7      307.42      250.78     53.17 o 
   0  17   7      147.64      126.02     35.38 o 
   1  17   7       26.51       57.92     36.56 o 
   2  17   7       15.08       30.66     30.25 o 
   3  17   7        9.60       26.22     35.39 o 
  -6  18   7        1.67        9.21     48.77 o 
  -5  18   7        2.60      -29.85     48.42 o 
  -4  18   7       98.30      200.54     49.23 o 
  -3  18   7       12.66       52.31     49.73 o 
  -2  18   7       23.17      117.83     51.81 o 
  -1  18   7        1.11       55.04     53.68 o 
   0  18   7        0.73       -4.42     43.10 o 
   1  18   7        0.59       33.48     34.04 o 
  -4  19   7       52.29       24.44     52.06 o 
  -3  19   7      127.03      175.80     52.77 o 
  -2  19   7      125.21       68.05     54.08 o 
  -1  19   7      164.01      206.77     56.66 o 
 -14   0   8        0.64       57.66     37.61 o 
 -13   0   8        1.67       37.55     35.47 o 
 -12   0   8       82.17      155.94     34.82 o 
 -11   0   8      226.47      257.51     36.07 o 
 -10   0   8      635.77      604.92     34.30 o 
  -9   0   8      815.76      801.41     32.28 o 
  -8   0   8    15113.76    14142.85    370.10 o 
  -7   0   8     2147.95     1928.91     52.08 o 
  -6   0   8      553.02      595.46     39.82 o 
  -5   0   8     1844.81     1653.93     46.90 o 
  -4   0   8     1598.02     1454.40     51.05 o 
  -3   0   8     3888.05     3560.97     57.72 o 
  -2   0   8      702.01      516.59     42.14 o 
  -1   0   8     5312.80     5026.40     68.75 o 
   0   0   8     2677.60     2625.99     48.62 o 
   1   0   8     3152.28     3132.92     55.45 o 
   2   0   8     1059.04     1091.15     47.51 o 
   3   0   8      490.94      574.82     40.32 o 
   4   0   8      462.52      382.33     62.78 o 
   5   0   8      164.56      126.48     31.94 o 
   6   0   8       56.38       97.05     32.48 o 
   7   0   8       46.71       71.09     36.63 o 
   8   0   8       10.58       76.64     35.16 o 
 -14   1   8      930.68      857.11     56.69 o 
 -13   1   8      494.91      547.65     41.64 o 
 -12   1   8      440.69      457.47     25.68 o 
 -11   1   8      393.87      407.31     24.57 o 
 -10   1   8      207.39      207.03     22.56 o 
  -9   1   8     1266.50     1157.96     23.65 o 
  -8   1   8      182.73      222.33     23.50 o 
  -7   1   8     1134.50     1090.72     27.35 o 
  -6   1   8      404.41      421.27     27.63 o 
  -5   1   8      170.72      210.24     30.36 o 
  -4   1   8        7.47        2.04     28.67 o 
  -3   1   8       14.80       -9.87     41.54 o 
  -2   1   8        1.68       16.14     44.62 o 
  -1   1   8     1177.55     1076.86     32.43 o 
   0   1   8      410.40      360.66     28.29 o 
   1   1   8     2222.01     2241.84     36.58 o 
   2   1   8     1267.09     1321.32     32.06 o 
   3   1   8      814.53      849.25     68.86 o 
   4   1   8     1012.78     1040.80     60.85 o 
   5   1   8      748.60      740.81     68.94 o 
   6   1   8     1084.00     1087.51     98.49 o 
   7   1   8      338.08      281.97     24.29 o 
   8   1   8      104.61      140.00     48.39 o 
 -14   2   8       22.62       66.67     27.23 o 
 -13   2   8       45.83       21.86     28.37 o 
 -12   2   8      112.86      102.09     24.37 o 
 -11   2   8        7.25       -1.12     23.70 o 
 -10   2   8      411.96      382.23     25.32 o 
  -9   2   8      152.78      174.16     22.57 o 
  -8   2   8     3068.11     2974.69     85.95 o 
  -7   2   8     4232.27     4071.44    114.42 o 
  -6   2   8     2158.60     2128.09     53.53 o 
  -5   2   8      543.70      529.85     31.46 o 
  -4   2   8      316.56      346.47     39.54 o 
  -3   2   8     1249.79     1220.26     46.59 o 
  -2   2   8      136.13      125.57     45.03 o 
  -1   2   8       13.37       39.72     28.24 o 
   0   2   8      511.96      486.29     44.12 o 
   1   2   8      782.46      794.68     31.91 o 
   2   2   8       61.34       46.36     32.96 o 
   3   2   8       18.94       38.41     25.80 o 
   4   2   8       52.99       24.95     25.69 o 
   5   2   8      173.12      188.10     28.64 o 
   6   2   8        0.96      -26.69     27.22 o 
   7   2   8      183.06      182.76     30.14 o 
   8   2   8       62.48       73.98     26.10 o 
 -14   3   8      104.63      175.75     26.18 o 
 -13   3   8        5.36       55.77     25.50 o 
 -12   3   8       67.23      107.23     23.89 o 
 -11   3   8      191.02      198.91     24.50 o 
 -10   3   8      135.56      153.31     23.67 o 
  -9   3   8      138.95      132.30     22.87 o 
  -8   3   8      118.26      143.86     23.15 o 
  -7   3   8     4463.60     4249.37    147.71 o 
  -6   3   8      977.14      944.56     78.80 o 
  -5   3   8      466.82      459.71     31.41 o 
  -4   3   8       10.26       26.95     28.87 o 
  -3   3   8        0.37      -22.42     31.13 o 
  -2   3   8        1.06       -4.00     45.63 o 
  -1   3   8        1.89      -27.85     32.43 o 
   0   3   8       10.11      -10.11     50.92 o 
   1   3   8       29.69       31.78     35.06 o 
   2   3   8       12.63       53.20     24.90 o 
   3   3   8      146.22      126.96     27.00 o 
   4   3   8      150.50      193.59     35.33 o 
   5   3   8      239.82      253.17     27.08 o 
   6   3   8        2.82       46.71     27.48 o 
   7   3   8        6.70       40.17     28.39 o 
   8   3   8       32.76      119.90     30.02 o 
 -14   4   8        0.00       49.07     27.99 o 
 -13   4   8       15.72       22.92     24.88 o 
 -12   4   8       36.27       83.86     24.06 o 
 -11   4   8        3.61       29.91     24.65 o 
 -10   4   8       75.17       68.76     24.86 o 
  -9   4   8        6.06        8.26     21.43 o 
  -8   4   8     1333.48     1303.24     55.15 o 
  -7   4   8     1245.34     1245.72     49.51 o 
  -6   4   8     1930.09     1906.78     79.86 o 
  -5   4   8     2092.02     1977.01     52.79 o 
  -4   4   8     1329.30     1227.35     33.40 o 
  -3   4   8     2315.79     2147.48     36.55 o 
  -2   4   8     1238.14     1243.43     51.15 o 
  -1   4   8     3122.98     2908.02     36.36 o 
   0   4   8       77.19       79.38     29.83 o 
   1   4   8      594.57      566.48     55.47 o 
   2   4   8     1032.45      994.38     27.54 o 
   3   4   8      232.42      266.36     26.39 o 
   4   4   8      285.18      264.51     24.82 o 
   5   4   8      105.21      125.14     26.87 o 
   6   4   8      162.84      139.24     32.99 o 
   7   4   8       15.31      110.79     30.20 o 
   8   4   8        1.63       29.93     31.64 o 
 -14   5   8      275.13      266.85     28.35 o 
 -13   5   8      369.53      310.82     25.65 o 
 -12   5   8      678.96      619.10     25.79 o 
 -11   5   8     1019.17      981.19     25.59 o 
 -10   5   8      164.25      189.45     25.40 o 
  -9   5   8      112.06      135.31     25.18 o 
  -8   5   8       23.44       24.87     26.73 o 
  -7   5   8     1143.82     1143.71     86.26 o 
  -6   5   8      628.23      645.12     34.69 o 
  -5   5   8      313.60      317.95     31.13 o 
  -4   5   8       83.60       84.88     27.95 o 
  -3   5   8      100.20      118.75     33.09 o 
  -2   5   8        1.67       11.28     32.78 o 
  -1   5   8     2238.45     2254.45     55.70 o 
   0   5   8      720.27      771.66     33.43 o 
   1   5   8      130.75      128.83     40.75 o 
   2   5   8      362.68      350.53     31.83 o 
   3   5   8      729.33      717.79     27.64 o 
   4   5   8      731.53      719.26     46.14 o 
   5   5   8      183.43      176.52     34.98 o 
   6   5   8      136.72      176.97     29.04 o 
   7   5   8      286.78      292.53     27.86 o 
   8   5   8      375.14      370.78     56.03 o 
 -13   6   8       48.19       88.72     25.46 o 
 -12   6   8       51.76       55.98     26.86 o 
 -11   6   8      185.94      154.13     24.41 o 
 -10   6   8      862.78      814.23     27.00 o 
  -9   6   8      270.67      281.85     24.66 o 
  -8   6   8      642.79      670.58     28.71 o 
  -7   6   8      834.18      822.48     55.65 o 
  -6   6   8     2891.35     3010.29     40.60 o 
  -5   6   8     1963.90     1934.91     33.63 o 
  -4   6   8     1659.18     1550.00     33.67 o 
  -3   6   8     3134.73     2977.93     39.66 o 
  -2   6   8     2583.14     2524.37     40.67 o 
  -1   6   8     3021.81     3206.17     65.31 o 
   0   6   8      633.62      710.69     51.30 o 
   1   6   8      661.90      617.29     25.63 o 
   2   6   8      410.29      423.13     27.74 o 
   3   6   8      157.68      194.26     35.72 o 
   4   6   8      155.67      206.37     25.90 o 
   5   6   8       29.44       74.35     27.79 o 
   6   6   8        0.08       57.74     31.70 o 
   7   6   8        5.99       13.84     27.34 o 
   8   6   8        7.49       22.54     28.66 o 
 -13   7   8       30.92       45.81     27.55 o 
 -12   7   8       53.22       58.99     26.41 o 
 -11   7   8       38.05       87.89     25.58 o 
 -10   7   8        4.81       44.33     25.30 o 
  -9   7   8       13.74       26.30     26.83 o 
  -8   7   8       21.43       11.47     27.94 o 
  -7   7   8       26.67       46.50     28.52 o 
  -6   7   8      125.96      147.58     37.43 o 
  -5   7   8      157.04      140.71     32.97 o 
  -4   7   8      257.39      244.65     29.79 o 
  -3   7   8       77.34       75.78     32.80 o 
  -2   7   8     1456.96     1452.80     49.17 o 
  -1   7   8     1119.84     1163.15     56.76 o 
   0   7   8     2321.15     2276.43    139.30 o 
   1   7   8      706.70      694.06     27.10 o 
   2   7   8      239.89      251.02     27.55 o 
   3   7   8       74.25       81.47     26.95 o 
   4   7   8      203.34      206.46     26.44 o 
   5   7   8       46.22       69.12     26.91 o 
   6   7   8      165.33      168.66     27.87 o 
   7   7   8       32.49       77.59     30.94 o 
 -13   8   8       81.51       82.39     26.78 o 
 -12   8   8       35.97       51.81     27.42 o 
 -11   8   8       94.97      123.53     27.25 o 
 -10   8   8       60.81       55.67     26.81 o 
  -9   8   8        5.49       33.86     28.00 o 
  -8   8   8       36.53       63.50     26.36 o 
  -7   8   8        1.73      -24.78     30.33 o 
  -6   8   8      165.59      161.69     46.19 o 
  -5   8   8      111.19       97.37     33.69 o 
  -4   8   8       37.66       28.47     31.86 o 
  -3   8   8      313.35      341.73     38.30 o 
  -2   8   8      678.04      714.70     37.67 o 
  -1   8   8      887.98      909.49     45.63 o 
   0   8   8      523.46      514.17     58.61 o 
   1   8   8       54.88       49.26     27.10 o 
   2   8   8        0.95       70.78     35.64 o 
   3   8   8        8.77       31.17     27.12 o 
   4   8   8       18.44       12.73     26.55 o 
   5   8   8        4.29       50.25     26.89 o 
   6   8   8        0.19       74.19     29.82 o 
   7   8   8        5.15      -27.58     28.98 o 
 -13   9   8       73.49       90.03     30.03 o 
 -12   9   8      170.23      195.14     29.11 o 
 -11   9   8      247.41      285.59     28.87 o 
 -10   9   8      296.40      276.94     28.10 o 
  -9   9   8      797.67      706.53     30.89 o 
  -8   9   8      154.89      122.03     28.26 o 
  -7   9   8       52.56       38.26     30.04 o 
  -6   9   8        0.71       21.30     45.18 o 
  -5   9   8       44.36       39.87     39.66 o 
  -4   9   8        7.09      -36.38     46.65 o 
  -3   9   8       27.25        5.64     35.20 o 
  -2   9   8      413.00      499.46     37.99 o 
  -1   9   8      843.68      840.58     54.97 o 
   0   9   8       18.48       21.18     35.71 o 
   1   9   8      203.41      196.13     28.22 o 
   2   9   8      124.73      147.83     30.02 o 
   3   9   8       81.63      102.74     27.77 o 
   4   9   8      139.53      131.03     27.18 o 
   5   9   8      161.91      154.19     29.13 o 
   6   9   8       20.58       62.58     29.82 o 
   7   9   8       43.11       63.19     31.12 o 
 -12  10   8       25.66       94.60     35.00 o 
 -11  10   8       17.31       29.79     29.88 o 
 -10  10   8      399.12      376.27     43.20 o 
  -9  10   8      256.81      337.10     69.21 o 
  -8  10   8      301.07      329.03     58.03 o 
  -7  10   8      171.52      212.99     40.47 o 
  -6  10   8      704.75      735.50     41.84 o 
  -5  10   8     1252.75     1285.12     49.78 o 
  -4  10   8     2038.61     2037.11     47.66 o 
  -3  10   8     1784.94     1766.80     46.28 o 
  -2  10   8       80.69       89.44     37.52 o 
  -1  10   8       18.43       11.52     33.10 o 
   0  10   8      113.53      191.31     36.54 o 
   1  10   8      772.77      823.32     38.92 o 
   2  10   8      501.24      491.09     31.37 o 
   3  10   8       94.71       99.43     29.73 o 
   4  10   8      245.76      186.95     29.33 o 
   5  10   8       11.56        0.76     29.23 o 
   6  10   8        8.48       44.56     30.49 o 
 -12  11   8      383.49      404.53     60.68 o 
 -11  11   8      243.18      279.87     37.13 o 
 -10  11   8      293.53      363.63     35.42 o 
  -9  11   8      539.44      478.46    107.00 o 
  -8  11   8      127.36      150.74     29.50 o 
  -7  11   8       80.44      101.94     46.90 o 
  -6  11   8        2.18       80.84     39.92 o 
  -5  11   8      251.76      199.33     46.44 o 
  -4  11   8       70.51       88.94     46.59 o 
  -3  11   8      129.13      163.81     40.78 o 
  -2  11   8       35.62       79.51     39.31 o 
  -1  11   8      337.17      340.98     36.99 o 
   0  11   8       82.59       46.53     27.76 o 
   1  11   8      232.58      232.19     31.79 o 
   2  11   8      626.89      628.72     32.31 o 
   3  11   8      447.66      486.23     39.94 o 
   4  11   8      353.75      392.85     30.41 o 
   5  11   8      186.99      168.15     30.71 o 
   6  11   8      156.29      190.63     31.33 o 
 -11  12   8      102.65       63.22     73.41 o 
 -10  12   8       76.89       93.71     47.20 o 
  -9  12   8       42.24        9.79     32.08 o 
  -8  12   8      686.95      687.43     93.04 o 
  -7  12   8      202.88      251.24     47.20 o 
  -6  12   8      113.32      168.52     47.10 o 
  -5  12   8       40.02       60.51     40.12 o 
  -4  12   8      296.46      295.96     47.35 o 
  -3  12   8      170.61      113.68     41.64 o 
  -2  12   8       16.83       38.18     40.99 o 
  -1  12   8      194.31      236.20     37.49 o 
   0  12   8      120.81      161.98     28.32 o 
   1  12   8      287.00      288.90     27.63 o 
   2  12   8      162.83      197.17     30.53 o 
   3  12   8       24.69       53.28     31.42 o 
   4  12   8        4.34       -0.74     30.27 o 
   5  12   8       11.13       44.46     52.36 o 
 -11  13   8        0.00       15.30     33.09 o 
 -10  13   8        3.35       90.64     33.87 o 
  -9  13   8      113.07      106.78     44.98 o 
  -8  13   8       97.56       63.14     49.53 o 
  -7  13   8        5.90       17.00     47.45 o 
  -6  13   8        0.99       68.25     46.49 o 
  -5  13   8       13.31       -8.50     45.89 o 
  -4  13   8        8.18       40.22     40.73 o 
  -3  13   8      103.48      118.48     48.57 o 
  -2  13   8       54.55       31.52     48.67 o 
  -1  13   8        2.80       -5.74     36.09 o 
   0  13   8       17.63       30.12     28.70 o 
   1  13   8       15.07       35.58     26.20 o 
   2  13   8        5.81       35.76     31.20 o 
   3  13   8        2.11        1.61     39.90 o 
   4  13   8       26.18       56.96     31.57 o 
   5  13   8        5.22       36.86     40.30 o 
 -10  14   8       65.98      -36.51     35.37 o 
  -9  14   8        1.11       21.25     80.39 o 
  -8  14   8        5.77       -1.06     48.62 o 
  -7  14   8        6.12       78.21     47.30 o 
  -6  14   8       76.38      123.49     46.75 o 
  -5  14   8       32.29        0.51     40.98 o 
  -4  14   8        6.51       13.15     47.35 o 
  -3  14   8      348.05      312.05     49.68 o 
  -2  14   8      140.75      230.80     42.75 o 
  -1  14   8      111.82      102.40     50.44 o 
   0  14   8       46.83       41.87     31.41 o 
   1  14   8        2.22       24.01     27.68 o 
   2  14   8        4.35       11.80     25.30 o 
   3  14   8        0.54       20.84     40.92 o 
   4  14   8        0.13       38.82     58.58 o 
  -9  15   8       93.63      156.78     43.81 o 
  -8  15   8       22.10      124.35     48.97 o 
  -7  15   8       69.36      113.17     41.18 o 
  -6  15   8        0.82       42.80     46.95 o 
  -5  15   8       10.67       10.37     46.04 o 
  -4  15   8        2.91      -26.91     46.85 o 
  -3  15   8       14.72       15.58     48.82 o 
  -2  15   8       53.83       65.47     43.26 o 
  -1  15   8      115.77      103.26     50.74 o 
   0  15   8       89.23       53.68     33.78 o 
   1  15   8       86.86      105.18     29.27 o 
   2  15   8       42.19      101.90     33.41 o 
   3  15   8       98.36       90.66     28.43 o 
  -8  16   8      135.80      139.83     49.93 o 
  -7  16   8       60.62       81.50     48.11 o 
  -6  16   8      217.40      265.96     47.86 o 
  -5  16   8      439.31      386.42     42.60 o 
  -4  16   8      286.71      319.48     48.67 o 
  -3  16   8      419.16      311.95     50.34 o 
  -2  16   8      299.78      333.85     52.01 o 
  -1  16   8      231.10      157.54     45.94 o 
   0  16   8      130.52      112.65     34.34 o 
   1  16   8       36.28       25.43     32.61 o 
   2  16   8       51.56       34.82     34.43 o 
  -7  17   8       53.39       95.11     49.43 o 
  -6  17   8       33.02       46.29     48.57 o 
  -5  17   8        1.77      -57.07     48.52 o 
  -4  17   8        6.72       57.72     48.92 o 
  -3  17   8        0.43        3.44     49.43 o 
  -2  17   8        1.35       34.76     51.86 o 
  -1  17   8        7.22        4.91     53.98 o 
   0  17   8       20.91       -2.86     33.70 o 
   1  17   8       66.12      105.22     36.01 o 
  -5  18   8        0.78       -8.25     50.69 o 
  -4  18   8        1.64       61.22     51.20 o 
  -3  18   8       37.13      124.00     44.72 o 
  -2  18   8       80.90       69.51     53.63 o 
  -1  18   8        0.15      -26.86     55.90 o 
 -14   1   9      182.90      154.36     27.70 o 
 -13   1   9       11.56       18.51     27.78 o 
 -12   1   9        6.05       11.17     24.34 o 
 -11   1   9      108.38      116.33     34.25 o 
 -10   1   9      272.21      276.35     22.23 o 
  -9   1   9      122.60      151.06     21.53 o 
  -8   1   9      124.82      175.22     26.82 o 
  -7   1   9      631.42      645.00     28.81 o 
  -6   1   9      898.89      873.22     32.33 o 
  -5   1   9      492.27      510.63     32.23 o 
  -4   1   9      507.94      534.59     32.78 o 
  -3   1   9      727.61      650.18     32.82 o 
  -2   1   9      299.36      273.64     29.98 o 
  -1   1   9      835.78      763.10     31.50 o 
   0   1   9        4.60       38.81     41.18 o 
   1   1   9        8.57       -1.77     30.94 o 
   2   1   9      221.82      292.97     32.14 o 
   3   1   9      201.20      199.66     33.07 o 
   4   1   9       31.90       36.91     34.09 o 
   5   1   9        5.32       -5.29     26.10 o 
   6   1   9       34.77       73.49     25.91 o 
   7   1   9       11.18       23.41     30.00 o 
 -14   2   9      241.68      239.21     27.27 o 
 -13   2   9      730.50      736.45     55.10 o 
 -12   2   9      342.47      377.29     25.12 o 
 -11   2   9      171.82      188.67     23.58 o 
 -10   2   9      435.76      463.03     23.59 o 
  -9   2   9      193.98      200.71     22.89 o 
  -8   2   9      173.21      173.03     24.84 o 
  -7   2   9      218.68      175.01     29.68 o 
  -6   2   9       12.58       31.69     30.09 o 
  -5   2   9      131.01      133.63     30.17 o 
  -4   2   9      257.04      287.87     32.67 o 
  -3   2   9       69.05       89.62     29.79 o 
  -2   2   9     1217.70     1167.95     34.34 o 
  -1   2   9     1414.27     1358.26     34.26 o 
   0   2   9     2103.36     1974.37     34.14 o 
   1   2   9      676.33      690.54     32.60 o 
   2   2   9     1047.00     1138.20     32.47 o 
   3   2   9      715.00      783.67     34.14 o 
   4   2   9      518.80      515.88     29.37 o 
   5   2   9      696.72      749.43     88.89 o 
   6   2   9      291.70      350.37     29.11 o 
   7   2   9      163.90      219.67     35.56 o 
 -14   3   9      177.72      172.42     27.35 o 
 -13   3   9      513.02      499.76     26.87 o 
 -12   3   9      263.72      306.82     27.89 o 
 -11   3   9      313.01      329.73     23.75 o 
 -10   3   9      666.52      678.20     25.00 o 
  -9   3   9      293.66      314.86     26.05 o 
  -8   3   9     2823.90     2676.12    101.54 o 
  -7   3   9     2163.22     2204.83     90.36 o 
  -6   3   9     2527.78     2434.03     69.54 o 
  -5   3   9      728.40      648.18     33.50 o 
  -4   3   9      801.15      763.72     28.24 o 
  -3   3   9     1155.93     1124.62     34.52 o 
  -2   3   9     1080.93     1002.82     46.04 o 
  -1   3   9     3957.93     3734.10    101.23 o 
   0   3   9      122.13      123.96     42.29 o 
   1   3   9      111.62      134.15     28.77 o 
   2   3   9        2.55        4.17     36.96 o 
   3   3   9       28.14       39.32     32.53 o 
   4   3   9        0.99        3.53     27.88 o 
   5   3   9       35.11       65.09     42.61 o 
   6   3   9        2.03       58.23     28.73 o 
   7   3   9      132.31      131.10     31.22 o 
 -14   4   9        1.05        4.42     28.13 o 
 -13   4   9       94.35      105.50     26.78 o 
 -12   4   9       43.49       95.52     24.96 o 
 -11   4   9       13.47      -14.08     23.88 o 
 -10   4   9       32.70       76.85     24.46 o 
  -9   4   9       23.59       31.49     26.57 o 
  -8   4   9       64.94       86.10     25.63 o 
  -7   4   9     2639.11     2668.77     45.71 o 
  -6   4   9      617.40      595.16     34.76 o 
  -5   4   9       18.30       36.32     33.55 o 
  -4   4   9      127.43      148.95     27.66 o 
  -3   4   9      404.29      382.52     33.17 o 
  -2   4   9      178.58      179.70     48.11 o 
  -1   4   9       63.73       46.15     30.79 o 
   0   4   9      203.28      219.88     28.46 o 
   1   4   9      232.30      246.71     31.19 o 
   2   4   9      832.11      833.33     31.46 o 
   3   4   9      557.11      508.40     26.72 o 
   4   4   9      408.08      381.87     28.88 o 
   5   4   9      285.94      337.89     36.75 o 
   6   4   9      115.83      159.25     30.14 o 
   7   4   9      109.13      137.83     44.08 o 
 -13   5   9      114.14      132.59     26.33 o 
 -12   5   9      159.67      158.85     27.07 o 
 -11   5   9       78.67       87.66     25.47 o 
 -10   5   9       43.45       67.90     25.33 o 
  -9   5   9        4.69       17.18     26.80 o 
  -8   5   9       74.25       88.14     25.40 o 
  -7   5   9        0.51       21.59     34.49 o 
  -6   5   9      409.25      370.31     34.62 o 
  -5   5   9      652.70      650.21     31.48 o 
  -4   5   9      240.54      243.25     27.46 o 
  -3   5   9      334.07      335.66     31.81 o 
  -2   5   9      289.57      275.01     47.71 o 
  -1   5   9      176.13      155.41     29.09 o 
   0   5   9     2882.02     2807.52     52.82 o 
   1   5   9      451.48      410.78     38.32 o 
   2   5   9        1.51      -15.11     31.80 o 
   3   5   9        2.46       18.13     30.64 o 
   4   5   9        0.08       17.52     27.71 o 
   5   5   9       61.42       57.63     27.14 o 
   6   5   9        6.82       24.69     28.70 o 
   7   5   9       35.59       21.85     32.05 o 
 -13   6   9       70.90      105.73     28.04 o 
 -12   6   9      175.44      193.68     27.19 o 
 -11   6   9      100.61      122.88     26.59 o 
 -10   6   9      230.27      241.78     26.31 o 
  -9   6   9        4.84       -3.28     28.67 o 
  -8   6   9      174.26      204.22     26.76 o 
  -7   6   9      361.18      385.81     36.66 o 
  -6   6   9     2303.16     2403.85     43.46 o 
  -5   6   9      671.73      668.57     29.93 o 
  -4   6   9       12.17       33.59     29.85 o 
  -3   6   9      307.34      299.11     34.75 o 
  -2   6   9      658.49      625.82     34.27 o 
  -1   6   9      414.83      348.86     31.69 o 
   0   6   9      415.14      402.84     32.79 o 
   1   6   9       18.62       61.01     31.03 o 
   2   6   9      100.16       77.33     26.82 o 
   3   6   9      246.90      272.28     26.71 o 
   4   6   9       31.38       62.48     26.81 o 
   5   6   9      165.65      123.09     27.99 o 
   6   6   9       66.59      106.10     29.05 o 
   7   6   9       55.02       77.52     32.13 o 
 -13   7   9       82.63       92.47     28.86 o 
 -12   7   9       19.86       28.69     27.15 o 
 -11   7   9      378.51      352.88     28.78 o 
 -10   7   9      430.72      439.56     28.26 o 
  -9   7   9      325.77      364.82     27.57 o 
  -8   7   9      796.03      741.88     46.13 o 
  -7   7   9      293.64      360.69     34.54 o 
  -6   7   9     4301.18     4558.73    122.86 o 
  -5   7   9     2812.37     2799.13     56.36 o 
  -4   7   9     2393.88     2305.42     37.22 o 
  -3   7   9     1875.25     1911.02     39.89 o 
  -2   7   9      268.65      275.35     35.45 o 
  -1   7   9      347.46      344.69     32.60 o 
   0   7   9       20.55        9.06     31.53 o 
   1   7   9       74.66      101.20     34.14 o 
   2   7   9       36.60       46.06     26.70 o 
   3   7   9       11.14       12.48     35.97 o 
   4   7   9        7.69        2.77     27.08 o 
   5   7   9        1.74      -15.51     28.06 o 
   6   7   9        0.94       84.75     28.64 o 
 -13   8   9      111.70      166.79     48.00 o 
 -12   8   9      289.55      341.15     50.71 o 
 -11   8   9      199.61      228.51     31.75 o 
 -10   8   9      166.64      142.99     47.70 o 
  -9   8   9       58.90       78.38     28.95 o 
  -8   8   9      211.51      218.48     40.33 o 
  -7   8   9      139.98      143.69     36.94 o 
  -6   8   9       49.13       77.53     36.44 o 
  -5   8   9      270.03      301.25     33.48 o 
  -4   8   9      313.96      339.63     32.19 o 
  -3   8   9      264.49      222.64     35.27 o 
  -2   8   9      429.75      459.47     57.37 o 
  -1   8   9       25.10       17.62     42.22 o 
   0   8   9     1579.88     1569.60     66.86 o 
   1   8   9      981.64      987.57     61.82 o 
   2   8   9      569.24      549.36     29.83 o 
   3   8   9      729.50      696.31     55.42 o 
   4   8   9      414.42      437.67     28.28 o 
   5   8   9      317.59      305.86     29.66 o 
   6   8   9      189.78      245.20     29.34 o 
 -12   9   9      105.22      163.01     33.94 o 
 -11   9   9      363.06      340.27     32.71 o 
 -10   9   9      600.16      568.15     53.07 o 
  -9   9   9      529.18      515.82     65.54 o 
  -8   9   9      324.37      410.40     41.94 o 
  -7   9   9        8.58      -10.88     39.97 o 
  -6   9   9      561.10      610.94     47.71 o 
  -5   9   9     1183.84     1201.80     50.49 o 
  -4   9   9      464.60      503.48     37.94 o 
  -3   9   9      651.51      683.81     75.46 o 
  -2   9   9       23.63       77.23     34.50 o 
  -1   9   9      326.65      338.68     34.30 o 
   0   9   9       34.38       74.48     35.65 o 
   1   9   9       78.64       54.49     80.14 o 
   2   9   9      114.68      131.34     31.73 o 
   3   9   9        7.08       -1.62     34.76 o 
   4   9   9        1.60       52.13     30.59 o 
   5   9   9       20.80       28.10     34.79 o 
   6   9   9        0.36       13.30     31.33 o 
 -12  10   9        0.43        9.87     36.04 o 
 -11  10   9       20.82       11.80     34.00 o 
 -10  10   9        4.04       20.00     30.48 o 
  -9  10   9        7.29       47.71     34.38 o 
  -8  10   9       58.81       81.65     47.96 o 
  -7  10   9      317.34      310.12     41.23 o 
  -6  10   9        9.83       39.01     47.00 o 
  -5  10   9      160.52      204.79     47.40 o 
  -4  10   9      287.47      342.55     41.59 o 
  -3  10   9      806.03      766.88     38.60 o 
  -2  10   9       54.43       48.16     34.55 o 
  -1  10   9       14.43       87.04     33.85 o 
   0  10   9       76.39      113.22     38.19 o 
   1  10   9      240.80      232.52     34.27 o 
   2  10   9      205.50      266.96     49.28 o 
   3  10   9       68.06       36.39     39.59 o 
   4  10   9       33.53       53.38     38.42 o 
   5  10   9       13.40       42.85     30.51 o 
 -12  11   9        2.01       49.42     38.96 o 
 -11  11   9       10.65       25.67     34.57 o 
 -10  11   9       91.89       95.38     58.84 o 
  -9  11   9       72.48       65.04     34.88 o 
  -8  11   9       38.48       26.16     41.28 o 
  -7  11   9        0.77       15.63     41.03 o 
  -6  11   9       24.33      -24.94     46.85 o 
  -5  11   9       28.12      -31.01     40.98 o 
  -4  11   9        0.92       20.84     47.51 o 
  -3  11   9       22.48       27.41     39.03 o 
  -2  11   9      289.65      274.04     37.08 o 
  -1  11   9       24.68       -1.52     38.14 o 
   0  11   9       34.56       38.94     27.62 o 
   1  11   9      189.27      200.17     32.13 o 
   2  11   9       37.27       79.42     43.61 o 
   3  11   9       10.54       13.96     28.49 o 
   4  11   9        2.26       38.90     81.50 o 
   5  11   9       19.87       77.38     33.17 o 
 -11  12   9      107.45      108.38     38.44 o 
 -10  12   9      124.98       65.28     33.72 o 
  -9  12   9       85.86      145.65     44.07 o 
  -8  12   9      145.89      181.62     41.94 o 
  -7  12   9       12.00        5.26     47.96 o 
  -6  12   9       88.42      113.53     47.20 o 
  -5  12   9       24.71       22.87     47.76 o 
  -4  12   9       76.67       48.31     42.04 o 
  -3  12   9       78.55      129.46     43.31 o 
  -2  12   9      242.78      247.29     37.41 o 
  -1  12   9      202.52      223.34     39.52 o 
   0  12   9      398.82      445.72     37.79 o 
   1  12   9      371.61      385.71     28.47 o 
   2  12   9      258.17      250.40     41.54 o 
   3  12   9      145.83      106.00     41.14 o 
   4  12   9       73.01       87.13     31.48 o 
 -10  13   9      253.63      280.04     75.25 o 
  -9  13   9      193.80      310.12     50.89 o 
  -8  13   9      510.73      605.93     50.29 o 
  -7  13   9      505.72      555.19     43.15 o 
  -6  13   9      488.82      544.51     42.50 o 
  -5  13   9      323.00      316.04     42.65 o 
  -4  13   9      428.56      391.48     43.81 o 
  -3  13   9      658.84      589.54     46.24 o 
  -2  13   9      299.22      275.27     51.91 o 
  -1  13   9      198.66      211.48     40.89 o 
   0  13   9       63.80       74.66     29.95 o 
   1  13   9      104.88      112.36     33.30 o 
   2  13   9        7.46       26.93     37.96 o 
   3  13   9        0.04       40.52     41.69 o 
   4  13   9       24.83       36.17     40.50 o 
 -10  14   9       12.07      -62.73     46.85 o 
  -9  14   9       10.11       81.40     51.81 o 
  -8  14   9        3.25      -57.07     49.93 o 
  -7  14   9        0.63        4.86     42.34 o 
  -6  14   9        1.59        8.65     41.84 o 
  -5  14   9       23.60       -1.06     48.67 o 
  -4  14   9       22.18       22.51     49.02 o 
  -3  14   9       52.58      154.15     51.25 o 
  -2  14   9      201.13      165.08     51.86 o 
  -1  14   9      215.11      226.14     45.94 o 
   0  14   9      100.60       84.69     39.06 o 
   1  14   9       93.04       84.49     31.60 o 
   2  14   9      296.46      249.39     27.99 o 
   3  14   9      237.66      193.18     35.72 o 
  -9  15   9       29.17       71.74     52.36 o 
  -8  15   9       71.51       75.48     50.29 o 
  -7  15   9      215.38      250.12     49.48 o 
  -6  15   9      135.95      185.16     49.07 o 
  -5  15   9       47.63       50.29     42.24 o 
  -4  15   9       63.84      -10.73     49.68 o 
  -3  15   9      115.27      121.32     51.05 o 
  -2  15   9       85.52       69.21     52.36 o 
  -1  15   9      191.59      216.73     53.42 o 
   0  15   9       11.86       34.95     38.14 o 
   1  15   9       32.64       40.17     56.53 o 
   2  15   9       38.82       70.18     34.30 o 
  -8  16   9        0.61      -25.14     44.42 o 
  -7  16   9       28.32       22.06     49.58 o 
  -6  16   9        5.65       44.22     42.85 o 
  -5  16   9        8.88      -58.13     49.02 o 
  -4  16   9       19.80       34.50     50.19 o 
  -3  16   9        3.34       -1.72     51.05 o 
  -2  16   9       18.58       15.63     52.87 o 
  -1  16   9       15.36       66.73     53.53 o 
   0  16   9       35.02       21.07     38.80 o 
   1  16   9       28.13      102.11     39.58 o 
  -6  17   9      122.55      136.39     50.79 o 
  -5  17   9       48.69       -9.21     50.84 o 
  -4  17   9       43.14        9.51     44.27 o 
  -3  17   9       31.90      165.43     51.55 o 
  -2  17   9       22.94      -55.20     55.14 o 
  -1  17   9        5.71        6.25     38.92 o 
 -14   0  10      364.55      396.54     63.44 o 
 -13   0  10      183.48      168.65     36.14 o 
 -12   0  10      227.83      211.87     34.15 o 
 -11   0  10      323.25      324.79     33.04 o 
 -10   0  10      299.09      269.30     32.74 o 
  -9   0  10      892.59      883.43     46.65 o 
  -8   0  10       32.99       87.12     38.80 o 
  -7   0  10     1062.37     1080.63     45.03 o 
  -6   0  10      184.01      133.66     43.36 o 
  -5   0  10       79.23       69.06     44.77 o 
  -4   0  10      616.45      664.92     45.28 o 
  -3   0  10      180.18      117.27     41.99 o 
  -2   0  10      113.09      147.93     43.31 o 
  -1   0  10      263.20      261.66     45.53 o 
   0   0  10     1222.15     1198.00     50.89 o 
   1   0  10       23.68       68.30     44.87 o 
   2   0  10       85.85      133.16     45.73 o 
   3   0  10       32.15       80.04     47.40 o 
   4   0  10      270.07      237.88     43.71 o 
   5   0  10      248.12      318.07     52.56 o 
   6   0  10      165.19      209.95     54.64 o 
 -14   1  10        7.95       36.80     27.62 o 
 -13   1  10        2.20        4.82     25.95 o 
 -12   1  10        0.21       28.68     26.23 o 
 -11   1  10        0.85       75.60     24.97 o 
 -10   1  10        5.52      -24.95     25.45 o 
  -9   1  10       61.01       84.93     29.34 o 
  -8   1  10        0.85       33.74     29.17 o 
  -7   1  10      186.59      178.33     29.28 o 
  -6   1  10       68.77       73.68     30.26 o 
  -5   1  10      964.92      879.70     33.04 o 
  -4   1  10      386.32      360.56     46.72 o 
  -3   1  10      487.31      433.16     30.78 o 
  -2   1  10     1210.10     1163.61     33.39 o 
  -1   1  10     1031.53     1025.68     34.04 o 
   0   1  10     2497.50     2529.17     52.26 o 
   1   1  10       72.45       78.79     32.21 o 
   2   1  10       28.96      -13.90     32.50 o 
   3   1  10      153.41      188.73     31.17 o 
   4   1  10      170.65      214.89     32.56 o 
   5   1  10      241.12      254.82     51.53 o 
   6   1  10       29.28        5.84     34.93 o 
 -14   2  10      191.30      179.95     37.64 o 
 -13   2  10      125.05      100.67     26.63 o 
 -12   2  10      155.19      158.18     25.00 o 
 -11   2  10       25.66       45.45     24.33 o 
 -10   2  10       68.32       58.37     24.94 o 
  -9   2  10      250.21      274.52     30.29 o 
  -8   2  10        5.32       30.17     29.46 o 
  -7   2  10        1.06       -7.00     30.80 o 
  -6   2  10        1.85       -6.34     31.90 o 
  -5   2  10       76.34       93.20     30.98 o 
  -4   2  10       78.74       85.61     26.33 o 
  -3   2  10       82.16       89.84     30.95 o 
  -2   2  10      340.38      309.01     30.97 o 
  -1   2  10      606.89      583.57     32.67 o 
   0   2  10      273.16      283.45     32.04 o 
   1   2  10     2535.04     2377.54     36.84 o 
   2   2  10      446.86      456.04     62.15 o 
   3   2  10        0.79       -3.21     33.65 o 
   4   2  10       35.20       19.35     32.02 o 
   5   2  10        6.94       72.95     36.10 o 
   6   2  10       42.41       56.29     33.23 o 
 -13   3  10      304.37      339.36     27.04 o 
 -12   3  10       76.93       85.29     26.55 o 
 -11   3  10       11.62       58.73     25.00 o 
 -10   3  10       17.86       61.98     27.00 o 
  -9   3  10       24.36        7.05     27.92 o 
  -8   3  10        0.04       22.08     29.88 o 
  -7   3  10      921.18      831.02     34.53 o 
  -6   3  10        1.22      -16.20     33.52 o 
  -5   3  10        0.29        1.95     33.27 o 
  -4   3  10       11.50       48.15     27.63 o 
  -3   3  10      108.85       97.77     33.40 o 
  -2   3  10      341.34      301.93     33.41 o 
  -1   3  10       97.74      117.03     32.97 o 
   0   3  10       38.49      133.21     45.81 o 
   1   3  10       24.74        7.02     32.24 o 
   2   3  10       67.17       68.67     48.67 o 
   3   3  10        3.54       14.90     33.46 o 
   4   3  10        5.36       45.00     31.56 o 
   5   3  10        6.44       45.62     33.85 o 
   6   3  10       21.37       41.90     31.15 o 
 -13   4  10      288.73      253.70     28.30 o 
 -12   4  10      140.06      171.87     26.71 o 
 -11   4  10      172.87      165.21     27.85 o 
 -10   4  10      265.21      289.81     27.26 o 
  -9   4  10      258.11      279.79     41.81 o 
  -8   4  10      231.48      222.45     33.21 o 
  -7   4  10      801.63      761.76     33.74 o 
  -6   4  10      358.79      373.53     37.59 o 
  -5   4  10      406.25      423.27     29.00 o 
  -4   4  10      433.32      418.79     28.81 o 
  -3   4  10      167.22      174.14     34.01 o 
  -2   4  10      163.91      128.87     33.66 o 
  -1   4  10        0.40      -27.41     32.90 o 
   0   4  10      525.79      467.38     34.27 o 
   1   4  10       21.38       -7.64     32.20 o 
   2   4  10      112.50      120.57     36.12 o 
   3   4  10       91.23      120.46     33.57 o 
   4   4  10       32.09      128.52     32.11 o 
   5   4  10       18.44       21.05     30.22 o 
   6   4  10       56.36      127.54     29.99 o 
 -13   5  10       11.50       69.51     28.29 o 
 -12   5  10      129.81      136.54     35.26 o 
 -11   5  10      162.23      212.00     25.95 o 
 -10   5  10        6.01       51.40     31.99 o 
  -9   5  10       34.65       96.12     34.10 o 
  -8   5  10       99.39      112.73     37.87 o 
  -7   5  10      437.04      444.57     35.69 o 
  -6   5  10      191.68      228.70     34.65 o 
  -5   5  10      387.80      384.87     29.17 o 
  -4   5  10      477.45      490.55     30.03 o 
  -3   5  10      633.85      623.48     35.36 o 
  -2   5  10     1455.38     1419.74     53.68 o 
  -1   5  10      123.32      138.33     38.75 o 
   0   5  10      580.78      579.73     34.97 o 
   1   5  10      466.36      444.35     31.18 o 
   2   5  10     1115.04     1122.45     35.44 o 
   3   5  10      734.78      727.97     35.29 o 
   4   5  10      354.86      367.25     29.27 o 
   5   5  10      327.60      337.47     43.34 o 
   6   5  10      104.67       99.25     30.07 o 
 -13   6  10      172.03      182.16     28.79 o 
 -12   6  10      704.34      743.80     30.78 o 
 -11   6  10      711.04      731.95     48.81 o 
 -10   6  10      709.06      682.22     56.61 o 
  -9   6  10      883.95      924.58     34.72 o 
  -8   6  10     1646.35     1687.17     37.64 o 
  -7   6  10     1249.41     1306.86     39.39 o 
  -6   6  10        4.37       19.47     31.69 o 
  -5   6  10      197.13      194.48     30.00 o 
  -4   6  10      234.91      244.62     30.58 o 
  -3   6  10       92.77       85.54     33.78 o 
  -2   6  10       10.02       20.07     38.30 o 
  -1   6  10        0.28       22.55     31.63 o 
   0   6  10       80.72       95.98     30.28 o 
   1   6  10        0.06       71.80     32.39 o 
   2   6  10       15.99       63.99     39.08 o 
   3   6  10      245.43      279.52     57.70 o 
   4   6  10      199.12      207.65     37.83 o 
   5   6  10       88.07       80.70     28.95 o 
   6   6  10       76.19       49.78     32.43 o 
 -13   7  10        2.69       38.29     30.49 o 
 -12   7  10       11.59        2.31     31.16 o 
 -11   7  10        0.97       -2.88     44.53 o 
 -10   7  10        4.68        2.10     30.03 o 
  -9   7  10        5.34       18.98     34.17 o 
  -8   7  10      129.35      151.08     37.15 o 
  -7   7  10      360.66      367.81     31.96 o 
  -6   7  10     2018.55     1929.38     60.49 o 
  -5   7  10     1237.46     1208.62     33.27 o 
  -4   7  10      213.95      209.27     29.78 o 
  -3   7  10      239.35      226.32     36.37 o 
  -2   7  10      889.18      876.95     35.35 o 
  -1   7  10        9.31       19.62     34.36 o 
   0   7  10       44.05       61.66     32.16 o 
   1   7  10       49.62       61.55     32.97 o 
   2   7  10      268.74      312.31     32.25 o 
   3   7  10      185.26      187.34     28.91 o 
   4   7  10       18.41       25.24     29.33 o 
   5   7  10       42.11       72.24     37.75 o 
 -12   8  10        2.63       30.49     30.50 o 
 -11   8  10        5.47        0.97     35.02 o 
 -10   8  10        5.10       16.70     29.63 o 
  -9   8  10        6.88      -24.71     51.22 o 
  -8   8  10       13.50       10.01     35.87 o 
  -7   8  10       10.62       21.37     32.86 o 
  -6   8  10      875.92      891.27     35.77 o 
  -5   8  10       75.37       78.71     32.31 o 
  -4   8  10      186.36      230.13     33.73 o 
  -3   8  10      254.30      241.44     35.17 o 
  -2   8  10        1.57        0.10     36.91 o 
  -1   8  10        0.01       10.31     35.37 o 
   0   8  10        0.16       40.21     35.68 o 
   1   8  10        2.94       -2.06     36.07 o 
   2   8  10        3.97       12.48     33.82 o 
   3   8  10        6.02       -0.50     30.35 o 
   4   8  10        0.81       10.19     30.16 o 
   5   8  10        5.02       17.66     31.19 o 
 -12   9  10       21.31       47.85     30.90 o 
 -11   9  10       15.62       61.19     31.56 o 
 -10   9  10        3.18       62.36     35.65 o 
  -9   9  10        6.75       56.06     48.06 o 
  -8   9  10        0.50       26.66     41.54 o 
  -7   9  10       73.42       61.11     46.85 o 
  -6   9  10       49.14       77.91     41.99 o 
  -5   9  10      136.99      212.26     40.16 o 
  -4   9  10       18.44       55.93     33.01 o 
  -3   9  10       41.96       77.66     38.65 o 
  -2   9  10      263.40      298.89     40.03 o 
  -1   9  10      233.96      237.05     29.42 o 
   0   9  10      366.44      369.54     39.01 o 
   1   9  10      343.71      426.14     35.22 o 
   2   9  10      252.64      293.99     53.42 o 
   3   9  10       75.20       52.47     38.50 o 
   4   9  10       60.76       94.88     30.47 o 
   5   9  10       65.52      103.88     31.90 o 
 -12  10  10      364.85      366.94     34.11 o 
 -11  10  10      441.14      428.32    106.44 o 
 -10  10  10      537.23      581.85     46.29 o 
  -9  10  10      496.42      604.67     45.13 o 
  -8  10  10      113.98      101.13     48.72 o 
  -7  10  10       51.25       48.62     48.47 o 
  -6  10  10      549.92      469.29     43.20 o 
  -5  10  10     2417.71     2431.42     56.06 o 
  -4  10  10     1458.93     1544.90     42.89 o 
  -3  10  10      332.48      303.96     37.90 o 
  -2  10  10      286.93      319.71     40.39 o 
  -1  10  10       11.26        7.77     31.86 o 
   0  10  10        1.79        6.15     35.47 o 
   1  10  10       24.78       13.13     48.34 o 
   2  10  10        1.81      -20.39     46.44 o 
   3  10  10       21.66      100.09     49.88 o 
   4  10  10       93.53       63.51     31.92 o 
 -11  11  10       29.84       73.58     35.59 o 
 -10  11  10       17.03       31.16     51.65 o 
  -9  11  10      171.39      154.66     50.19 o 
  -8  11  10       23.23       22.41     48.42 o 
  -7  11  10       67.10       48.82     47.91 o 
  -6  11  10       55.50       28.48     41.99 o 
  -5  11  10     1179.63     1185.56     47.66 o 
  -4  11  10     1495.46     1511.57     49.73 o 
  -3  11  10      897.02      875.73     37.12 o 
  -2  11  10      768.24      834.12     51.20 o 
  -1  11  10      349.82      351.50     31.29 o 
   0  11  10      997.73     1077.77     33.95 o 
   1  11  10      479.07      483.80     48.06 o 
   2  11  10      366.34      458.74     39.58 o 
   3  11  10      246.00      261.62     40.67 o 
   4  11  10      162.67      160.20     32.33 o 
 -10  12  10      277.88      332.54     46.85 o 
  -9  12  10      242.29      244.00     44.27 o 
  -8  12  10       73.59      111.35     49.58 o 
  -7  12  10      220.67      203.88     49.73 o 
  -6  12  10       37.16       23.07     48.52 o 
  -5  12  10      273.30      382.98     50.29 o 
  -4  12  10       85.74      200.34     50.14 o 
  -3  12  10       23.83       62.43     47.35 o 
  -2  12  10       52.35       60.25     37.71 o 
  -1  12  10      105.05      152.21     30.74 o 
   0  12  10       76.75       55.75     30.59 o 
   1  12  10        8.10       72.40     47.86 o 
   2  12  10       19.34        6.98     54.08 o 
   3  12  10        0.71        7.25     32.13 o 
 -10  13  10       23.74       61.92     54.39 o 
  -9  13  10       15.96        9.61     44.77 o 
  -8  13  10        2.12       13.71     49.98 o 
  -7  13  10        0.19      138.82     49.68 o 
  -6  13  10       25.57       15.33     50.03 o 
  -5  13  10       17.90       62.28     43.41 o 
  -4  13  10       97.74      134.07     44.67 o 
  -3  13  10       34.41      107.56     52.72 o 
  -2  13  10       42.81       50.79     39.39 o 
  -1  13  10       24.91       65.35     30.80 o 
   0  13  10       15.71       25.02     32.75 o 
   1  13  10        3.11      -61.62     43.10 o 
   2  13  10        0.04        6.32     47.56 o 
  -9  14  10      138.03      210.31     53.32 o 
  -8  14  10      183.73      152.79     51.96 o 
  -7  14  10       65.45      102.25     50.84 o 
  -6  14  10       73.05      -16.75     44.32 o 
  -5  14  10        0.78       64.45     50.84 o 
  -4  14  10        7.19       99.31     44.52 o 
  -3  14  10       17.87      -36.02     52.87 o 
  -2  14  10       60.30       -1.57     54.64 o 
  -1  14  10        2.45       41.44     38.72 o 
   0  14  10        0.11       29.92     32.86 o 
   1  14  10        1.17       22.05     30.23 o 
  -8  15  10       14.96      118.79     52.11 o 
  -7  15  10       75.19      190.27     44.47 o 
  -6  15  10       99.22      141.20     50.59 o 
  -5  15  10      276.35      311.24     45.08 o 
  -4  15  10       64.18       24.99     52.31 o 
  -3  15  10      176.54      146.61     53.53 o 
  -2  15  10      247.68      318.02     55.50 o 
  -1  15  10      115.58       89.23     50.79 o 
   0  15  10      165.92      230.93     36.75 o 
  -6  16  10      277.54      320.55     46.19 o 
  -5  16  10       71.65      128.60     51.96 o 
  -4  16  10       67.98       65.01     52.97 o 
  -3  16  10      134.56      122.89     55.09 o 
  -2  16  10        6.42       15.78     56.11 o 
  -1  16  10        2.89       10.94     39.55 o 
 -13   1  11      129.80      164.77     27.43 o 
 -12   1  11       34.81       28.04     24.55 o 
 -11   1  11       67.79       59.73     47.20 o 
 -10   1  11       89.15      120.01     29.01 o 
  -9   1  11      195.40      220.17     30.87 o 
  -8   1  11       30.89       65.83     31.25 o 
  -7   1  11       80.89      138.59     32.42 o 
  -6   1  11       95.36       93.89     32.17 o 
  -5   1  11      150.03      186.88     34.93 o 
  -4   1  11       33.04       38.42     26.39 o 
  -3   1  11       25.44       12.37     24.60 o 
  -2   1  11        1.28       50.96     31.62 o 
  -1   1  11       55.77       31.04     32.14 o 
   0   1  11      158.57      148.78     55.75 o 
   1   1  11        0.82      -16.18     30.22 o 
   2   1  11      112.70      115.99     35.59 o 
   3   1  11      379.18      364.00     35.19 o 
   4   1  11      194.55      172.29     31.78 o 
   5   1  11       50.56      177.05     36.15 o 
 -13   2  11       56.24       51.25     27.76 o 
 -12   2  11       63.67       89.20     28.69 o 
 -11   2  11       46.11       30.04     31.64 o 
 -10   2  11       92.24      156.52     53.93 o 
  -9   2  11      248.61      277.19     31.89 o 
  -8   2  11      451.81      384.53     32.39 o 
  -7   2  11      891.03      869.21     34.69 o 
  -6   2  11      722.88      714.76     34.31 o 
  -5   2  11       69.70      148.34     32.78 o 
  -4   2  11      251.38      268.70     27.89 o 
  -3   2  11      624.87      587.70     27.22 o 
  -2   2  11      620.64      613.46     34.87 o 
  -1   2  11      729.63      779.73     33.81 o 
   0   2  11      863.76      858.05     38.83 o 
   1   2  11      420.73      421.54     31.41 o 
   2   2  11       81.63      125.57     31.01 o 
   3   2  11        9.77        9.02     34.63 o 
   4   2  11       17.36        7.96     36.06 o 
   5   2  11       33.68      106.02     68.22 o 
 -13   3  11      254.25      276.83     28.61 o 
 -12   3  11      107.52      173.93     35.31 o 
 -11   3  11      224.35      230.95     32.60 o 
 -10   3  11      463.16      487.62     32.86 o 
  -9   3  11      620.68      665.48     34.39 o 
  -8   3  11      393.13      459.28     32.93 o 
  -7   3  11      937.69      826.94     34.84 o 
  -6   3  11       72.97      100.06     34.30 o 
  -5   3  11        4.79        6.13     28.51 o 
  -4   3  11      241.78      230.14     29.16 o 
  -3   3  11       24.40       20.12     25.56 o 
  -2   3  11       11.48       27.26     32.60 o 
  -1   3  11      596.15      582.79     33.95 o 
   0   3  11        0.74      -15.81     30.42 o 
   1   3  11      139.88      125.53     33.32 o 
   2   3  11       31.47       11.02     33.54 o 
   3   3  11        2.18      -20.17     32.35 o 
   4   3  11      152.07      222.13     51.15 o 
   5   3  11      178.85      206.13     35.32 o 
 -13   4  11       61.58       55.35     30.63 o 
 -12   4  11        7.82        7.65     29.53 o 
 -11   4  11       14.13       48.50     34.26 o 
 -10   4  11       23.36       13.74     34.12 o 
  -9   4  11       35.44       66.62     33.75 o 
  -8   4  11      198.88      262.74     34.74 o 
  -7   4  11        2.80       34.55     33.46 o 
  -6   4  11       99.04      135.96     34.60 o 
  -5   4  11      168.37      200.67     29.58 o 
  -4   4  11      538.78      482.88     30.43 o 
  -3   4  11      876.78      898.34     37.37 o 
  -2   4  11      887.83      846.77     36.61 o 
  -1   4  11      467.72      436.09     32.10 o 
   0   4  11      273.80      265.11     36.73 o 
   1   4  11      491.75      533.06     49.43 o 
   2   4  11      111.67      151.47     33.83 o 
   3   4  11      190.33      217.63     34.49 o 
   4   4  11      114.17      121.19     33.21 o 
   5   4  11       12.10       69.84     38.27 o 
 -13   5  11       45.21      121.98     30.90 o 
 -12   5  11       17.33        3.95     30.19 o 
 -11   5  11       10.69       48.22     31.65 o 
 -10   5  11      104.93      150.91     34.92 o 
  -9   5  11       67.24       44.60     34.75 o 
  -8   5  11       98.92      110.70     36.29 o 
  -7   5  11        9.32       39.07     37.44 o 
  -6   5  11       92.83       43.81     31.22 o 
  -5   5  11        2.13       32.43     29.78 o 
  -4   5  11       76.24      121.81     30.78 o 
  -3   5  11      145.34      182.92     35.84 o 
  -2   5  11       21.20       45.81     30.70 o 
  -1   5  11        0.01       26.07     52.82 o 
   0   5  11       31.10       30.33     32.13 o 
   1   5  11      131.32      180.02     41.66 o 
   2   5  11       22.26       -1.73     52.89 o 
   3   5  11       24.56       20.46     34.69 o 
   4   5  11        1.24       -7.59     33.28 o 
   5   5  11        0.99      -10.76     36.91 o 
 -12   6  11        0.67       15.41     30.09 o 
 -11   6  11        2.53        7.10     37.34 o 
 -10   6  11      102.64      108.82     33.32 o 
  -9   6  11      185.35      211.61     36.82 o 
  -8   6  11        1.72       12.96     36.48 o 
  -7   6  11        6.57       40.74     32.60 o 
  -6   6  11      248.76      262.26     32.42 o 
  -5   6  11      428.92      457.71     32.71 o 
  -4   6  11      264.54      244.43     31.17 o 
  -3   6  11      281.15      318.83     34.09 o 
  -2   6  11       45.40       27.35     25.82 o 
  -1   6  11      219.64      263.07     36.06 o 
   0   6  11       67.82      126.68     44.52 o 
   1   6  11       26.77       67.54     31.38 o 
   2   6  11      142.55      111.83     38.02 o 
   3   6  11      110.83      150.19     32.93 o 
   4   6  11        3.72       35.47     33.77 o 
 -12   7  11     1237.37     1251.64    110.72 o 
 -11   7  11      654.91      715.07     39.95 o 
 -10   7  11      260.44      273.65     34.99 o 
  -9   7  11      128.42      155.96     38.18 o 
  -8   7  11       13.32       59.24     33.90 o 
  -7   7  11      277.26      280.75     32.37 o 
  -6   7  11       21.43       97.28     33.44 o 
  -5   7  11       48.24       80.42     33.76 o 
  -4   7  11       24.64       48.73     30.41 o 
  -3   7  11        0.39      -11.33     37.05 o 
  -2   7  11       15.84       -4.02     28.73 o 
  -1   7  11      124.25      154.59     36.45 o 
   0   7  11       55.95       61.82     45.23 o 
   1   7  11      277.08      260.34     32.63 o 
   2   7  11       89.02       94.04     32.64 o 
   3   7  11      314.44      267.02     33.95 o 
   4   7  11      158.10      211.75     34.06 o 
 -12   8  11       78.75      103.64     32.42 o 
 -11   8  11      109.62      149.43     40.98 o 
 -10   8  11       60.84       26.59     36.75 o 
  -9   8  11      218.54      226.41     37.35 o 
  -8   8  11      262.42      329.47     51.48 o 
  -7   8  11       98.00      160.24     36.28 o 
  -6   8  11      796.79      838.99     34.94 o 
  -5   8  11      791.11      819.00     36.73 o 
  -4   8  11      858.71      850.82     35.59 o 
  -3   8  11      912.10      972.46     38.43 o 
  -2   8  11      667.53      673.36     32.11 o 
  -1   8  11      732.64      685.30     34.72 o 
   0   8  11      439.50      449.55     35.27 o 
   1   8  11      561.39      573.11     36.40 o 
   2   8  11      438.47      399.16     36.64 o 
   3   8  11      173.84      143.49     36.00 o 
   4   8  11       43.96      139.35     35.17 o 
 -11   9  11      339.71      372.15     47.81 o 
 -10   9  11      450.32      377.11     52.26 o 
  -9   9  11      283.09      257.05     44.42 o 
  -8   9  11      186.53      226.14     48.72 o 
  -7   9  11      782.41      764.81     46.32 o 
  -6   9  11       98.59      155.03     36.40 o 
  -5   9  11        0.31        7.05     34.48 o 
  -4   9  11       74.21       65.52     36.23 o 
  -3   9  11       20.91       47.07     40.00 o 
  -2   9  11        0.07       27.60     34.36 o 
  -1   9  11       32.53       26.39     28.37 o 
   0   9  11        2.43        8.48     38.08 o 
   1   9  11       60.69       87.19     38.22 o 
   2   9  11        6.86       36.36     36.34 o 
   3   9  11      138.93      260.21     69.82 o 
 -11  10  11      159.94      158.50     53.27 o 
 -10  10  11       98.14      131.84     51.40 o 
  -9  10  11      132.43      173.73     50.09 o 
  -8  10  11        6.41      -80.04     49.48 o 
  -7  10  11        3.66       79.07     49.17 o 
  -6  10  11      255.98      274.91     43.51 o 
  -5  10  11       58.81       49.58     37.08 o 
  -4  10  11      213.00      225.59     35.86 o 
  -3  10  11      145.51      168.19     42.65 o 
  -2  10  11       94.66      110.83     45.30 o 
  -1  10  11       63.76      108.81     40.24 o 
   0  10  11       82.72      119.81     28.83 o 
   1  10  11        9.44       46.14     48.16 o 
   2  10  11       16.81       42.23     34.80 o 
   3  10  11       42.27       97.42     35.34 o 
 -10  11  11       29.02      -18.67     46.04 o 
  -9  11  11       53.05       95.72     44.37 o 
  -8  11  11       51.92       26.91     50.95 o 
  -7  11  11        4.64      -27.98     49.53 o 
  -6  11  11        4.16       96.78     49.78 o 
  -5  11  11      323.36      372.45     53.07 o 
  -4  11  11       36.15       40.89     41.44 o 
  -3  11  11       11.43       64.75     34.84 o 
  -2  11  11       72.58       83.74     41.11 o 
  -1  11  11       26.29       61.23     33.50 o 
   0  11  11        1.13      -20.69     31.70 o 
   1  11  11       37.89       40.93     56.51 o 
   2  11  11       49.09       60.25     57.22 o 
 -10  12  11        8.69       80.49     54.49 o 
  -9  12  11       57.13      141.96     45.43 o 
  -8  12  11      131.85      197.76     44.42 o 
  -7  12  11      187.66      153.44     51.50 o 
  -6  12  11      140.01      139.02     50.39 o 
  -5  12  11     1051.54      988.96     48.06 o 
  -4  12  11      831.68      834.45     56.00 o 
  -3  12  11      139.29      117.26     39.89 o 
  -2  12  11      114.21      143.66     43.06 o 
  -1  12  11       86.76      102.72     36.08 o 
   0  12  11       34.55       54.96     31.52 o 
   1  12  11       88.00      143.08     37.51 o 
   2  12  11       51.47       26.31     57.98 o 
  -9  13  11      217.66      293.94     54.08 o 
  -8  13  11      234.09      214.36     46.04 o 
  -7  13  11      123.50      235.35     51.70 o 
  -6  13  11        9.57       27.47     44.37 o 
  -5  13  11       41.85      131.18     53.27 o 
  -4  13  11       15.84       15.13     48.06 o 
  -3  13  11       95.28      112.72     56.00 o 
  -2  13  11       68.97      130.75     44.38 o 
  -1  13  11        4.51       40.36     34.30 o 
   0  13  11       24.00       37.84     40.91 o 
   1  13  11      276.11      230.44     46.01 o 
  -8  14  11      200.47      139.48     47.00 o 
  -7  14  11      113.70      194.68     53.37 o 
  -6  14  11       79.32      237.63     52.67 o 
  -5  14  11      270.44      365.02     47.25 o 
  -4  14  11      842.22      822.61     58.43 o 
  -3  14  11      548.47      606.29     57.57 o 
  -2  14  11      290.59      301.83     58.03 o 
  -1  14  11      121.99      189.65     35.50 o 
   0  14  11      259.95      221.22     41.87 o 
  -6  15  11       32.03       54.79     53.98 o 
  -5  15  11       31.68       91.27     54.28 o 
  -4  15  11       17.81        8.04     55.80 o 
  -3  15  11      109.29       73.96     57.07 o 
  -2  15  11      126.15      148.86     60.96 o 
 -13   0  12      153.11      185.21     53.78 o 
 -12   0  12      118.90      116.31     45.58 o 
 -11   0  12       77.79      101.39     49.33 o 
 -10   0  12      648.51      619.90     46.04 o 
  -9   0  12      287.72      328.44     45.28 o 
  -8   0  12      134.43      167.41     45.68 o 
  -7   0  12       67.71       79.38     52.61 o 
  -6   0  12       36.20       71.33     49.23 o 
  -5   0  12       22.73       25.04     48.67 o 
  -4   0  12       11.37       42.62     33.29 o 
  -3   0  12      448.39      350.85     47.71 o 
  -2   0  12      884.80      849.53     49.12 o 
  -1   0  12     1132.23     1080.93     51.50 o 
   0   0  12      758.44      703.07     49.17 o 
   1   0  12       59.38       51.86     48.01 o 
   2   0  12      141.62      142.92     49.38 o 
   3   0  12      193.51      199.84     43.91 o 
   4   0  12      298.93      301.83     46.65 o 
 -13   1  12       31.29       62.61     35.66 o 
 -12   1  12      233.44      304.37     34.39 o 
 -11   1  12       15.47       16.87     32.69 o 
 -10   1  12       87.11      130.67     42.55 o 
  -9   1  12      699.22      767.94     34.71 o 
  -8   1  12      851.83      857.22     34.09 o 
  -7   1  12      872.73      872.39     35.45 o 
  -6   1  12     1653.16     1492.41     40.26 o 
  -5   1  12      113.35      172.98     28.91 o 
  -4   1  12       61.63      121.75     23.75 o 
  -3   1  12      184.64      189.53     27.51 o 
  -2   1  12      487.66      513.22     34.34 o 
  -1   1  12      449.18      463.59     34.48 o 
   0   1  12        1.58      -21.22     51.12 o 
   1   1  12      344.88      316.08     32.17 o 
   2   1  12      115.98       96.36     34.77 o 
   3   1  12       44.91      125.81     30.98 o 
   4   1  12        4.26      -43.51     32.52 o 
 -13   2  12       21.17       28.48     35.73 o 
 -12   2  12       16.73       70.46     54.46 o 
 -11   2  12       32.53       70.49     38.78 o 
 -10   2  12      146.34      204.78     34.17 o 
  -9   2  12      147.55      159.38     32.04 o 
  -8   2  12       76.97       76.24     33.91 o 
  -7   2  12       32.20       65.56     33.07 o 
  -6   2  12      148.00      127.30     34.53 o 
  -5   2  12      232.28      216.46     29.03 o 
  -4   2  12       58.28       55.12     23.53 o 
  -3   2  12      136.34      120.90     27.68 o 
  -2   2  12       51.07       42.96     31.30 o 
  -1   2  12       69.20       84.37     33.37 o 
   0   2  12       36.64       43.02     34.02 o 
   1   2  12       15.01        8.93     79.05 o 
   2   2  12        9.42       45.50     34.79 o 
   3   2  12       17.41       35.61     36.07 o 
   4   2  12       14.70      -10.18     34.65 o 
 -13   3  12        4.70       -1.16     36.02 o 
 -12   3  12        9.50      -21.84     34.97 o 
 -11   3  12      295.94      349.51     34.92 o 
 -10   3  12      189.79      240.98     35.31 o 
  -9   3  12       27.17       62.84     33.59 o 
  -8   3  12       54.27       79.86     31.39 o 
  -7   3  12       17.07       44.61     35.04 o 
  -6   3  12        4.87       30.38     30.34 o 
  -5   3  12       15.30       15.87     34.64 o 
  -4   3  12       30.33       34.32     28.44 o 
  -3   3  12        5.08       44.04     27.71 o 
  -2   3  12        1.50       39.99     33.38 o 
  -1   3  12        0.31       56.81     33.25 o 
   0   3  12       63.12       89.42     45.33 o 
   1   3  12        4.35        7.00     34.50 o 
   2   3  12      280.06      258.73     33.24 o 
   3   3  12       82.17      117.80     62.66 o 
   4   3  12        0.00        1.61     49.23 o 
 -12   4  12       72.97      113.35     36.82 o 
 -11   4  12       90.62       91.47     45.51 o 
 -10   4  12       16.29       68.13     32.50 o 
  -9   4  12        3.15       21.36     35.46 o 
  -8   4  12        2.60      -13.85     33.32 o 
  -7   4  12       27.98       22.24     36.91 o 
  -6   4  12        3.05       -6.47     30.59 o 
  -5   4  12        4.62      -16.98     30.76 o 
  -4   4  12       94.32      104.21     29.35 o 
  -3   4  12      128.56       91.96     29.42 o 
  -2   4  12      209.25      194.14     34.18 o 
  -1   4  12      160.98      154.36     46.82 o 
   0   4  12      275.84      262.46     32.10 o 
   1   4  12      314.24      313.79     33.11 o 
   2   4  12      145.85      165.36     35.67 o 
   3   4  12       75.77       79.74     36.26 o 
   4   4  12      161.45      153.79     38.02 o 
 -12   5  12      507.81      530.18     38.86 o 
 -11   5  12      460.86      500.94     38.01 o 
 -10   5  12      381.08      409.05     62.08 o 
  -9   5  12      394.53      425.12     34.10 o 
  -8   5  12      736.20      774.75     35.83 o 
  -7   5  12      368.40      392.51     32.75 o 
  -6   5  12      758.02      742.52     33.36 o 
  -5   5  12      817.48      753.38     34.47 o 
  -4   5  12      783.51      770.21     32.99 o 
  -3   5  12      587.52      542.43     29.68 o 
  -2   5  12      464.01      417.01     28.84 o 
  -1   5  12      370.66      380.65     35.18 o 
   0   5  12      218.14      254.17     37.19 o 
   1   5  12      523.98      507.01     36.59 o 
   2   5  12       15.91      -32.98     35.74 o 
   3   5  12        9.19       19.73     49.10 o 
 -12   6  12      199.84      215.89     38.38 o 
 -11   6  12      179.29      218.86     35.39 o 
 -10   6  12       51.79       71.48     38.19 o 
  -9   6  12      104.01       87.93     34.80 o 
  -8   6  12       19.24       32.84     33.62 o 
  -7   6  12       39.05       74.80     33.74 o 
  -6   6  12      146.52       85.82     44.08 o 
  -5   6  12        1.56       21.62     32.49 o 
  -4   6  12       12.98       38.32     30.06 o 
  -3   6  12      115.59      129.11     33.34 o 
  -2   6  12      209.33      235.61     37.43 o 
  -1   6  12      180.87      264.59     52.97 o 
   0   6  12      196.19      216.81     35.61 o 
   1   6  12      596.43      634.65     39.35 o 
   2   6  12      319.82      313.62     34.46 o 
   3   6  12        1.94       28.31     42.72 o 
 -12   7  12       72.53       61.18     36.47 o 
 -11   7  12       10.48       55.04     36.41 o 
 -10   7  12       14.26       40.25     39.95 o 
  -9   7  12       76.21       83.82     35.19 o 
  -8   7  12      153.99      144.21     35.17 o 
  -7   7  12       32.62       45.88     34.70 o 
  -6   7  12       28.70       25.77     34.42 o 
  -5   7  12      143.63      179.60     33.89 o 
  -4   7  12      244.79      222.09     32.33 o 
  -3   7  12      246.99      299.14     39.75 o 
  -2   7  12      181.25      197.35     34.47 o 
  -1   7  12      211.13      173.63     54.49 o 
   0   7  12      100.53       91.57     35.75 o 
   1   7  12      100.38      107.42     38.40 o 
   2   7  12        1.81      -16.65     39.08 o 
   3   7  12       64.87       64.73     38.58 o 
 -11   8  12        8.77       51.66     37.78 o 
 -10   8  12        2.63       18.55     37.19 o 
  -9   8  12       14.10       18.73     36.92 o 
  -8   8  12        7.43       40.71     36.35 o 
  -7   8  12        2.06       40.99     33.75 o 
  -6   8  12      182.68      178.73     36.38 o 
  -5   8  12       86.24       64.20     35.52 o 
  -4   8  12      180.57      184.52     34.60 o 
  -3   8  12       84.18       89.99     36.35 o 
  -2   8  12       11.98        3.01     32.14 o 
  -1   8  12       14.73      -11.73     31.25 o 
   0   8  12       10.35        7.64     55.09 o 
   1   8  12       18.12      -10.98     54.79 o 
   2   8  12       19.41       29.82     38.22 o 
 -11   9  12      110.92      135.79     45.73 o 
 -10   9  12       77.67       42.50     44.93 o 
  -9   9  12       49.42       83.73     44.01 o 
  -8   9  12      120.88      127.26     38.23 o 
  -7   9  12      162.52      140.37     39.81 o 
  -6   9  12      244.08      270.18     39.24 o 
  -5   9  12      258.29      321.05     38.84 o 
  -4   9  12      342.70      354.46     34.21 o 
  -3   9  12       66.29       69.16     41.59 o 
  -2   9  12       67.94      102.76     50.41 o 
  -1   9  12      122.46      106.03     30.77 o 
   0   9  12       18.12       94.25     49.23 o 
   1   9  12        9.57       47.71     50.24 o 
   2   9  12        1.37        3.08     41.17 o 
 -10  10  12      267.64      328.08     53.73 o 
  -9  10  12       70.28      174.24     52.01 o 
  -8  10  12        1.87       38.45     51.45 o 
  -7  10  12       48.25       19.93     51.91 o 
  -6  10  12        1.95       92.23     52.11 o 
  -5  10  12      140.52      116.48     37.05 o 
  -4  10  12      336.61      351.83     38.47 o 
  -3  10  12      129.04      121.70     33.55 o 
  -2  10  12       63.21       94.80     31.00 o 
  -1  10  12       87.27      141.21     32.07 o 
   0  10  12       66.13       86.77     33.49 o 
   1  10  12      172.87      133.31     60.10 o 
  -9  11  12      219.46      261.10     46.24 o 
  -8  11  12      208.03      234.64     53.32 o 
  -7  11  12      233.33      241.73     53.53 o 
  -6  11  12      445.62      333.45     47.20 o 
  -5  11  12      267.98      284.63     55.14 o 
  -4  11  12      337.41      371.54     38.40 o 
  -3  11  12      221.80      222.17     36.73 o 
  -2  11  12      171.36      194.48     35.18 o 
  -1  11  12       62.89       91.56     33.19 o 
   0  11  12        5.31       -7.98     35.13 o 
   1  11  12      143.92      123.39     52.51 o 
  -8  12  12       26.91       15.99     53.42 o 
  -7  12  12       43.75       16.90     53.27 o 
  -6  12  12      144.39      150.26     46.80 o 
  -5  12  12       26.38       77.66     55.30 o 
  -4  12  12       84.23      133.56     56.56 o 
  -3  12  12       14.20       25.75     39.07 o 
  -2  12  12       12.53        2.87     35.62 o 
  -1  12  12       85.24       91.32     35.81 o 
   0  12  12       40.42       70.42     39.28 o 
  -7  13  12        8.43       14.62     47.15 o 
  -6  13  12       21.59       32.33     54.59 o 
  -5  13  12       24.64        0.56     48.42 o 
  -4  13  12       27.76       17.45     49.63 o 
  -3  13  12        0.03       31.95     45.94 o 
  -2  13  12       24.45       17.61     36.55 o 
 -12   1  13        1.74       -6.56     38.56 o 
 -11   1  13       46.30      101.22     37.72 o 
 -10   1  13        5.38       68.48     71.61 o 
  -9   1  13        8.76       15.33     35.27 o 
  -8   1  13       13.83       20.96     36.06 o 
  -7   1  13       47.34       64.28     36.99 o 
  -6   1  13       91.84       82.49     47.86 o 
  -5   1  13      190.12      200.24     25.81 o 
  -4   1  13      163.51      174.79     25.05 o 
  -3   1  13      181.11      159.85     26.07 o 
  -2   1  13      189.60      193.33     39.76 o 
  -1   1  13      184.15      194.24     34.73 o 
   0   1  13      261.87      291.32     55.25 o 
   1   1  13      112.58      123.37     32.72 o 
   2   1  13      132.09      201.76     36.29 o 
 -12   2  13      214.37      299.74     35.35 o 
 -11   2  13      754.70      924.19     40.56 o 
 -10   2  13      723.28      820.83     37.69 o 
  -9   2  13      689.92      723.79     37.30 o 
  -8   2  13     1056.00     1034.63     38.46 o 
  -7   2  13      663.85      685.59     39.12 o 
  -6   2  13      852.56      818.00     32.23 o 
  -5   2  13      665.59      635.29     32.76 o 
  -4   2  13      135.84      162.90     24.70 o 
  -3   2  13      102.69      159.27     27.16 o 
  -2   2  13      174.95      166.72     32.48 o 
  -1   2  13      116.84      113.85     34.00 o 
   0   2  13        5.44       35.23     34.77 o 
   1   2  13        3.47        3.60     35.43 o 
   2   2  13        3.40       69.43     36.62 o 
 -12   3  13       77.95       78.67     37.26 o 
 -11   3  13        1.64       12.56     37.92 o 
 -10   3  13       86.09      103.30     36.44 o 
  -9   3  13       46.22       36.18     36.33 o 
  -8   3  13       41.09       52.71     36.42 o 
  -7   3  13      170.64      170.28     37.74 o 
  -6   3  13       67.73       80.54     32.08 o 
  -5   3  13      228.47      222.03     32.07 o 
  -4   3  13       70.28      102.49     24.82 o 
  -3   3  13      148.05      165.03     29.09 o 
  -2   3  13      610.46      583.53     36.79 o 
  -1   3  13      813.90      826.58     36.95 o 
   0   3  13      849.06      802.39     36.72 o 
   1   3  13      287.62      268.63     36.55 o 
   2   3  13      424.02      413.40     32.67 o 
 -12   4  13      130.40      147.61     39.08 o 
 -11   4  13      322.67      361.95     39.12 o 
 -10   4  13       98.14      115.36     37.01 o 
  -9   4  13      331.86      368.30     37.06 o 
  -8   4  13      503.77      490.02     44.87 o 
  -7   4  13      301.41      324.72     31.98 o 
  -6   4  13      253.42      266.70     33.06 o 
  -5   4  13      413.74      403.19     50.21 o 
  -4   4  13      316.74      272.02     26.16 o 
  -3   4  13      421.83      387.03     28.04 o 
  -2   4  13      204.62      193.58     33.35 o 
  -1   4  13       20.18       47.98     39.21 o 
   0   4  13        0.12       70.96     38.08 o 
   1   4  13        0.71       29.55     83.12 o 
   2   4  13        7.24       45.43     37.41 o 
 -11   5  13        7.86       35.58     39.55 o 
 -10   5  13       34.58       23.27     38.27 o 
  -9   5  13       54.97       30.58     38.68 o 
  -8   5  13       10.20       16.75     33.22 o 
  -7   5  13       15.86       62.15     33.61 o 
  -6   5  13        3.02       75.42     32.13 o 
  -5   5  13       46.85       53.09     31.18 o 
  -4   5  13        0.37        1.73     25.18 o 
  -3   5  13      126.48      101.22     31.74 o 
  -2   5  13       25.69       51.62     30.70 o 
  -1   5  13        0.11       16.60     66.43 o 
   0   5  13        0.79       47.91     38.34 o 
   1   5  13        2.35        0.99     34.41 o 
   2   5  13       10.83       25.19     37.49 o 
 -11   6  13       55.18      106.73     42.70 o 
 -10   6  13      134.24      147.76     40.06 o 
  -9   6  13       95.10      132.81     35.08 o 
  -8   6  13       35.36       40.70     34.46 o 
  -7   6  13       43.49       84.39     33.88 o 
  -6   6  13       90.18      103.66     32.00 o 
  -5   6  13       88.48       71.35     31.20 o 
  -4   6  13      183.83      194.45     30.54 o 
  -3   6  13       27.03       66.35     31.56 o 
  -2   6  13       63.60       96.80     29.58 o 
  -1   6  13        9.83       26.25     38.77 o 
   0   6  13        0.43       48.10     57.98 o 
   1   6  13       39.12      134.06     39.60 o 
 -11   7  13        1.33       35.03     41.63 o 
 -10   7  13        0.41       44.70     36.37 o 
  -9   7  13       41.12       62.84     36.37 o 
  -8   7  13       10.91       69.73     36.28 o 
  -7   7  13       68.85       65.27     32.92 o 
  -6   7  13       56.84       81.01     35.08 o 
  -5   7  13       98.57      115.98     32.05 o 
  -4   7  13      210.67      213.39     31.68 o 
  -3   7  13      481.27      492.94     31.06 o 
  -2   7  13      191.92      191.73     59.37 o 
  -1   7  13      130.57      293.68     56.11 o 
   0   7  13      113.81      138.57     35.59 o 
   1   7  13       81.84       78.01     35.92 o 
 -10   8  13      322.97      256.16     36.03 o 
  -9   8  13      347.54      441.31     68.92 o 
  -8   8  13      241.83      245.05     37.70 o 
  -7   8  13      335.07      317.84     38.32 o 
  -6   8  13      310.03      335.23     36.88 o 
  -5   8  13      364.29      377.27     34.27 o 
  -4   8  13      424.23      468.24     40.31 o 
  -3   8  13       95.62      135.95     31.88 o 
  -2   8  13       62.64      100.22     35.13 o 
  -1   8  13       58.83       53.73     40.79 o 
   0   8  13        0.38       -5.27     40.94 o 
   1   8  13        2.69       11.70     52.89 o 
  -9   9  13        1.00       -7.23     52.06 o 
  -8   9  13        2.72       45.18     41.19 o 
  -7   9  13       25.61       61.98     40.32 o 
  -6   9  13        8.31       36.75     39.40 o 
  -5   9  13        1.00      -10.21     35.47 o 
  -4   9  13      131.69      146.16     36.37 o 
  -3   9  13      174.62      194.88     32.33 o 
  -2   9  13       59.10      128.82     41.29 o 
  -1   9  13      114.68      175.49     30.95 o 
   0   9  13       86.02      157.74     60.56 o 
  -9  10  13        8.70       85.55     46.80 o 
  -8  10  13       10.87        9.81     45.94 o 
  -7  10  13       77.62       -7.39     54.03 o 
  -6  10  13       22.41       64.91     39.52 o 
  -5  10  13       94.73      107.89     41.06 o 
  -4  10  13        7.42       28.74     35.24 o 
  -3  10  13        0.14       25.63     29.56 o 
  -2  10  13        0.20       20.47     31.70 o 
  -1  10  13        0.30      -33.22     72.67 o 
  -8  11  13        0.57       29.85     47.10 o 
  -7  11  13       14.07      -61.97     55.35 o 
  -6  11  13       53.82      100.58     49.23 o 
  -5  11  13      139.65      127.96     44.85 o 
  -4  11  13        0.06       75.85     43.28 o 
  -3  11  13        0.59       26.13     32.11 o 
  -2  11  13       14.46       54.23     35.01 o 
  -6  12  13      313.51      325.00     51.10 o 
  -5  12  13       28.47       82.26     51.25 o 
  -4  12  13        5.72        6.78     42.05 o 
 -11   0  14       19.01       72.95     58.18 o 
 -10   0  14      339.78      323.18     52.61 o 
  -9   0  14       99.12       72.85     51.40 o 
  -8   0  14      120.48      104.47     51.86 o 
  -7   0  14      562.84      600.06     55.25 o 
  -6   0  14      349.13      305.05     41.83 o 
  -5   0  14      265.23      229.48     41.96 o 
  -4   0  14      504.39      479.76     91.87 o 
  -3   0  14      605.10      564.21     37.77 o 
  -2   0  14      838.89      777.54     46.95 o 
  -1   0  14     1058.84     1125.61     55.14 o 
   0   0  14      532.78      438.12     52.97 o 
   1   0  14      343.67      362.74     46.19 o 
 -11   1  14      363.77      434.42     81.83 o 
 -10   1  14      537.90      599.45     40.27 o 
  -9   1  14      574.04      675.80     37.74 o 
  -8   1  14      421.75      450.77     37.22 o 
  -7   1  14      203.77      192.05     68.12 o 
  -6   1  14       36.46       87.71     32.68 o 
  -5   1  14      224.08      236.40     27.59 o 
  -4   1  14      203.36      160.51     27.80 o 
  -3   1  14       63.18       46.85     26.12 o 
  -2   1  14       69.00      125.06     33.52 o 
  -1   1  14        1.89       -6.40     47.61 o 
   0   1  14       38.01       41.77     48.74 o 
   1   1  14       49.11       28.57     32.68 o 
 -11   2  14        1.86       33.87     38.97 o 
 -10   2  14      127.45      198.58     40.74 o 
  -9   2  14      126.62      152.23     40.83 o 
  -8   2  14       28.30       40.80     38.58 o 
  -7   2  14      148.23      100.96     32.15 o 
  -6   2  14       72.11       66.17     32.24 o 
  -5   2  14        9.73       -9.03     27.77 o 
  -4   2  14      122.58      107.54     26.08 o 
  -3   2  14       49.83       72.68     26.35 o 
  -2   2  14       96.82      172.58     36.24 o 
  -1   2  14      163.68      216.71     40.57 o 
   0   2  14       54.13       19.62     34.42 o 
 -11   3  14       10.18        7.45     38.64 o 
 -10   3  14       16.61       23.92     48.69 o 
  -9   3  14      112.53      169.79     45.51 o 
  -8   3  14       33.38       60.37     38.08 o 
  -7   3  14       35.96       61.44     33.15 o 
  -6   3  14       42.41       61.12     33.61 o 
  -5   3  14       10.05      -32.85     32.71 o 
  -4   3  14        0.12        2.14     26.99 o 
  -3   3  14        1.74       18.11     28.87 o 
  -2   3  14       46.51       46.46     37.59 o 
  -1   3  14        1.29       24.93     34.53 o 
   0   3  14        0.08      -13.44     37.03 o 
 -10   4  14       47.74      108.87     40.36 o 
  -9   4  14       15.78       14.08     40.19 o 
  -8   4  14      111.93      143.46     31.82 o 
  -7   4  14      155.05      191.21     33.47 o 
  -6   4  14      205.58      244.43     33.97 o 
  -5   4  14      493.40      460.78     26.77 o 
  -4   4  14      244.08      248.81     28.53 o 
  -3   4  14      300.02      325.20     31.12 o 
  -2   4  14      199.13      192.90     29.27 o 
  -1   4  14      193.13      178.23     37.47 o 
   0   4  14      245.23      311.67     35.68 o 
 -10   5  14       96.30      118.56     36.70 o 
  -9   5  14      539.77      585.84     35.94 o 
  -8   5  14      605.32      626.63     35.11 o 
  -7   5  14      305.64      321.48     32.62 o 
  -6   5  14      287.47      296.38     34.04 o 
  -5   5  14      152.76      178.45     35.72 o 
  -4   5  14       74.03       68.95     27.14 o 
  -3   5  14        2.11       -1.37     31.86 o 
  -2   5  14       12.33       17.04     32.05 o 
  -1   5  14        0.74       18.26     80.90 o 
   0   5  14        3.89       17.36     36.25 o 
 -10   6  14       20.94       59.19     33.83 o 
  -9   6  14       27.91       83.23     36.21 o 
  -8   6  14      106.84      124.06     35.74 o 
  -7   6  14      253.51      251.69     35.41 o 
  -6   6  14      354.40      359.01     36.00 o 
  -5   6  14      460.63      469.06     35.24 o 
  -4   6  14      466.86      447.29     28.23 o 
  -3   6  14      176.07      203.89     31.36 o 
  -2   6  14       50.47       97.72     31.22 o 
  -1   6  14       97.10      137.10     48.34 o 
  -9   7  14      144.23      201.81     35.14 o 
  -8   7  14      141.50      146.57     34.59 o 
  -7   7  14       11.70       21.92     34.15 o 
  -6   7  14       38.81       60.94     36.62 o 
  -5   7  14       71.55       52.98     41.59 o 
  -4   7  14       45.35       54.86     28.32 o 
  -3   7  14        2.10       23.18     42.57 o 
  -2   7  14        6.80       38.86     31.94 o 
  -1   7  14        0.32       -2.70     32.30 o 
  -8   8  14        9.55       39.29     38.70 o 
  -7   8  14       24.47       56.32     35.47 o 
  -6   8  14        5.10       21.36     34.48 o 
  -5   8  14       64.61       98.47     44.10 o 
  -4   8  14        0.20       49.34     30.39 o 
  -3   8  14        3.37        8.06     34.68 o 
  -2   8  14        0.40       23.36     38.89 o 
  -7   9  14       35.02       62.12     41.77 o 
  -6   9  14       67.75       86.56     37.43 o 
  -5   9  14       61.07       86.22     38.24 o 
  -4   9  14      124.28       93.31     30.02 o 
  -3   9  14      105.78      111.28     35.40 o 
  -9   1  15       69.19       78.35     40.76 o 
  -8   1  15      128.50      128.99     38.97 o 
  -7   1  15      190.66      262.04     34.94 o 
  -6   1  15      147.60      142.27     29.63 o 
  -5   1  15      168.28      202.43     28.73 o 
  -4   1  15      148.39      147.80     27.70 o 
  -3   1  15      174.58      227.01     45.71 o 
  -2   1  15       97.84      116.51     38.20 o 
  -9   2  15      120.01      105.51     40.91 o 
  -8   2  15      127.68      187.95     38.85 o 
  -7   2  15       92.52      149.90     33.83 o 
  -6   2  15        3.66       38.40     28.62 o 
  -5   2  15        0.04      -12.53     28.58 o 
  -4   2  15        1.44       23.29     28.43 o 
  -3   2  15       10.93       24.46     27.53 o 
  -2   2  15       59.92       99.55     39.10 o 
  -9   3  15      263.30      318.62     39.23 o 
  -8   3  15      500.86      498.91     35.89 o 
  -7   3  15      427.84      473.20     34.59 o 
  -6   3  15      288.26      298.30     30.03 o 
  -5   3  15      301.96      370.45     28.44 o 
  -4   3  15      442.03      377.78     29.19 o 
  -3   3  15      664.14      567.08     29.58 o 
  -2   3  15      241.40      239.55     33.36 o 
  -8   4  15       58.67       77.72     34.78 o 
  -7   4  15       14.88       49.88     32.68 o 
  -6   4  15       18.06       54.31     27.23 o 
  -5   4  15        8.66       -8.11     29.55 o 
  -4   4  15       54.22       81.90     29.44 o 
  -3   4  15        2.79       26.38     29.00 o 
  -8   5  15      177.77      176.15     36.87 o 
  -7   5  15       82.42      101.88     35.98 o 
  -6   5  15       36.55       87.22     36.13 o 
  -5   5  15        0.51       38.06     27.02 o 
  -4   5  15        2.02       18.62     41.32 o 
  -3   5  15       12.06       53.10     28.44 o 
  -7   6  15       78.59      129.54     34.19 o 
  -6   6  15       40.18       30.86     35.48 o 
  -5   6  15       29.89       11.72     29.85 o 
  -4   6  15        8.69       67.58     30.08 o 
                                                 
